# Supplementary material for: Network pharmacological analysis, Mendelian randomization analysis and animal experimental reveal the mechanism of Wenxin Granules in inhibiting heart failure after myocardial infarction: apoptosis and inflammation
Source: Front Cardiovasc Med. 2026 Jan 14;12:1714639. doi: 10.3389/fcvm.2025.1714639 (PMC12847285; doi:10.3389/fcvm.2025.1714639)
Supplement: Supplementary file 1 [file Table1.xlsx]

## Sheet: Table S1
Metabolite	m/z	Retention time	Mode	Adducts	Formula	Fragmentation Score	Theoretical Fragmentation Score	Mass Error (ppm)	KEGG Compound ID	Library ID	CAS ID	Score	SMILES	classification	Y
5-Hydroxymethylfurfural	127.039	0.204767	pos	M+H	C6H6O3	76.4	0	0.730567	C11101	HMDB0034355	67-47-0	54.9	O=CC1=CC=C(CO)O1	Others	23631.4
Parthenium	303.155	0.578117	pos	M+CH3OH+Na	C15H20O3	55.7	0	-7.33477	-	HMDB0256134	-	48.2	C=C1C(=O)OC2CC(C)C(CCC(C)=O)=CCC12	-	47663.8
Swertiamaroside	375.127	0.578117	pos	M+H	C16H22O10	57.7	0	-2.99743	-	-	-	49.2	C=CC1C(OC2OC(CO)C(O)C(O)C2O)OC=C2C(=O)OCCC21O	Carbohydrates and derivatives	33911.5
Sarcosine	90.0554	0.617417	pos	M+H	C3H7NO2	71.2	0	4.6721	C00213	HMDB0000271;PW_C000185	107-97-1	52.7	CNCC(=O)O	Amino acids and derivatives	950.185
Levocarnitine	162.112	0.617417	pos	M+H	C7H15NO3	95.1	0	-0.831874	C00318	HMDB0000062	541-15-1	57.2	C[N+](C)(C)CC(O)CC(=O)[O-]	-	8459.36
(R)-(+)-2-Pyrrolidone-5-carboxylic acid	130.05	0.63615	pos	M+H	C5H7NO3	81.3	0	0.680285	-	-	-	55.7	O=C1CCC(C(=O)O)N1	Amino acids and derivatives	344682
Deoxycarnitine	146.117	0.63615	pos	M+H	C7H15NO2	50.3	0	-0.742336	C01181	HMDB0001161	407-64-7	49.4	C[N+](C)(C)CCCC(=O)[O-]	Lipids	113538
Cytosine	112.051	0.654933	pos	M+H	C4H5N3O	81.5	0	1.9908	C00380	HMDB0000630	71-30-7	54.9	NC1=CC=NC(=O)N1	Others	68092.9
4-guanidinobutanoic acid	146.092	0.654933	pos	M+H	C5H11N3O2	85.1	0	-0.498848	C01035	HMDB0003464	463-00-3	56.4	NC(N)=NCCCC(=O)O	Amino acids and derivatives	189638
Rhodiocyanoside A	260.113	0.654933	pos	M+H	C11H17NO6	68.5	0	-0.573192	-	-	-	52.9	CC(C#N)=CCOC1OC(CO)C(O)C(O)C1O	Lipids	602385
D-Pipecolic acid	130.086	0.67275	pos	M+H	C6H11NO2	85.6	0	0.546301	-	HMDB0005960	1723-00-8	56.6	O=C(O)C1CCCCN1	Amino acids and derivatives	657037
2'-deoxycytidine	228.098	0.731633	pos	M+H	C9H13N3O4	97.2	0	-0.982344	C00881	HMDB0000014	951-77-9	58.2	NC1=NC(=O)N(C2CC(O)C(CO)O2)C=C1	Nucleotides and derivatives	40689.5
2-Phenylacetamide	136.076	0.749433	pos	M+H	C8H9NO	68.4	0	-0.114891	C02505	HMDB0010715	103-81-1	53	NC(=O)CC1=CC=CC=C1	Others	7404.55
4-Coumaric acid	165.055	0.749433	pos	M+H	C9H8O3	65	0	-0.369133	C06738	HMDB0030677	4501-31-9	52.7	O=C(O)C=CC1=CC=C(O)C=C1	Phenolic acids and derivatives	4636.96
Loganic acid	399.126	0.749433	pos	M+Na	C16H24O10	53.2	0	-0.981052	C01512	-;LMPR01020138	22255-40-9;	49.9	CC1C(O)CC2C(C(=O)O)=COC(OC3OC(CO)C(O)C(O)C3O)C21	Terpenoids	35610.3
6-hydroxy-2-aminopurine	152.056	0.786183	pos	M+H	C5H5N5O	84	0	-2.03037	C00242	HMDB0000132	73-40-5	52.9	NC1=NC2=C(NC=N2)C(=O)N1	Others	39334.8
4-aminophenol	110.06	0.989617	pos	M+H	C6H7NO	50.3	0	2.40169	C02372	HMDB0001169	123-30-8	49.2	NC1=CC=C(O)C=C1	-	877822
Benzofuran	119.049	1.0321	pos	M+H	C8H6O	64.9	0	1.50971	C14512	HMDB0032929	271-89-6	52	C1=CC2=C(C=C1)OC=C2	Others	632.072
3-Hydroxybenzaldehyde	123.044	1.0321	pos	M+H	C7H6O2	74.6	0	1.54351	C03067	-	100-83-4	53.9	O=CC1=CC(O)=CC=C1	Others	9741.44
Octopamine	136.076	1.0321	pos	M+H-H2O	C8H11NO2	94	0	-0.0116223	C04227	HMDB0004825	104-14-3	58.3	NCC(O)C1=CC=C(O)C=C1	Others	88108.6
Synephrine	168.102	1.0321	pos	M+H	C9H13NO2	65	0	-0.119124	C04548	HMDB0004826	1994/7/5;94-07-5	51.7	CNCC(O)C1=CC=C(O)C=C1	Others	24479
L-isoleucine	132.102	1.11847	pos	M+H	C6H13NO2	81	0	0.447514	C00407	HMDB0000172;PW_C000112	73-32-5	54.8	CCC(C)C(N)C(=O)O	Amino acids and derivatives	61115.9
5-methyl furfural	111.044	1.18497	pos	M+H	C6H6O2	70.7	0	2.40378	C11115	HMDB0033002	620-02-0	48.9	CC1=CC=C(C=O)O1	Others	220397
Anabasine	163.123	1.18497	pos	M+H	C10H14N2	80.1	0	0.114784	C06180	HMDB0004350	13078-04-1	55.2	C1=CC(C2CCCCN2)=CN=C1	Alkaloids and derivatives	76841.4
Salsolinol	359.196	1.60878	pos	2M+H	C10H13NO2	80	0	-0.667128	C09642	HMDB0005199;HMDB0042012;HMDB0042012	27740-96-1	54.1	CC1NCCC2=CC(O)=C(O)C=C21	Others	210535
2-Hydroxymethylclavam	144.066	1.6303	pos	M+H	C6H9NO3	39.5	0	0.309618	C17357	-	66036-39-3	46.4	O=C1CC2OC(CO)CN12	Others	122170
L-proline	98.0605	1.65272	pos	M+H-H2O	C5H9NO2	87.1	0	3.70162	C00148	HMDB0000162;PW_C000106	147-85-3	56.1	O=C(O)C1CCCN1	Amino acids and derivatives	23573.6
4-methyl-5-thiazoleethanol	144.048	1.87323	pos	M+H	C6H9NOS	60.8	0	0.551752	C04294	HMDB0032985	137-00-8	49.7	CC1=C(CCO)SC=N1	Others	27514.6
Kynurenine	209.092	1.93703	pos	M+H	C10H12N2O3	93.6	0	-0.105135	C01718	HMDB0250769	343-65-7	57.5	NC1=CC=CC=C1C(=O)CC(N)C(=O)O	Others	9890.94
Indoline	120.081	2.00038	pos	M+H	C8H9N	77.9	0	1.58654	-	HMDB0253472	-	53.5	C1=CC=C2NCCC2=C1	-	52786.4
6-methyluracil	127.05	2.08457	pos	M+H	C5H6N2O2	86	0	0.0694993	-	HMDB0247093	-	56.2	CC1=CC(O)=NC(O)=N1	Others	5036.16
Trans,trans-2,4-Heptadienal	111.081	2.23972	pos	M+H	C7H10O	69	0	2.37664	-	HMDB0303844	-	51.7	CCC=CC=CC=O	Others	4806.92
Epinepetalactone	167.107	2.23972	pos	M+H	C10H14O2	56.8	0	0.333114	-	HMDB0035063	17257-15-7	50.8	CC1=COC(=O)C2C(C)CCC12	Others	1419.33
D-pantothenic acid	220.118	2.3745	pos	M+H	C9H17NO5	87.6	0	-0.470886	C00864	HMDB0000210	79-83-4	57.1	CC(C)(CO)C(O)C(=O)NCCC(=O)O	Vitamins	13041.7
L-norleucine	173.129	2.53095	pos	M+ACN+H	C6H13NO2	57.7	0	0.422061	C01933	HMDB0001645	327-57-1	50.2	CCCCC(N)C(=O)O	Amino acids and derivatives	662.286
Dimethyl succinate	129.055	2.5761	pos	M+H-H2O	C6H10O4	54.1	0	0.703861	-	HMDB0033837	106-65-0	50.1	COC(=O)CCC(=O)OC	Lipids	66987.7
Pemoline	177.066	2.71153	pos	M+H	C9H8N2O2	38.5	0	0.589677	C07899	HMDB0256214	2152-34-3;_	46.7	NC1=NC(=O)C(C2=CC=CC=C2)O1	-	3821.85
6-Methyl indole	132.081	2.7556	pos	M+H	C9H9N	74.6	0	0.561058	-	-	-	54.2	CC1=CC2=C(C=CN2)C=C1	Indoles and derivatives	3307.47
Indole-3-carboxaldehyde	146.06	2.7556	pos	M+H	C9H7NO	97.7	0	-0.0356709	C08493	HMDB0029737	487-89-8	59.1	O=CC1=CNC2=CC=CC=C12	Indoles and derivatives	25700.2
L-Tryptophan	205.097	2.7556	pos	M+H	C11H12N2O2	98.9	0	-0.630687	C00078	HMDB0000929;PW_C000741	73-22-3	57.2	NC(CC1=CNC2=CC=CC=C12)C(=O)O	Indoles and derivatives	15091.4
Isoquinoline	130.065	2.7777	pos	M+H	C9H7N	46.1	0	0.910223	C06323	HMDB0034244	119-65-3	48.1	C1=CC=C2C=NC=CC2=C1	Others	927.122
5-hydroxyindole	134.06	2.84312	pos	M+H	C8H7NO	68.9	0	0.353256	-	HMDB0059805	-	52.9	OC1=CC=C2NC=CC2=C1	-	14871.1
Myristicin	193.086	3.17768	pos	M+H	C11H12O3	70.3	0	0.793351	C10480	HMDB0035873	607-91-0	51.5	C=CCC1=CC2=C(OCO2)C(OC)=C1	Others	9092.58
5-Hydroxycoumarin	163.039	3.22285	pos	M+H	C9H6O3	89.1	0	0.394821	-	-	-	57.1	O=C1C=CC2=C(O)C=CC=C2O1	Coumarins and derivatives	33410.2
Cyclo-(Leu-Thr)	197.129	3.24505	pos	M+H-H2O	C10H18N2O3	53.2	0	0.519885	-	-	-	49.4	CC(C)CC1NC(=O)C(C(C)O)NC1=O	-	16414.7
N-propyl cinnamate	208.133	3.33543	pos	M+NH4	C12H14O2	38.2	0	0.545347	C06360	HMDB0037700	7778-83-8	45.5	CCCOC(=O)C=CC1=CC=CC=C1	-	15939.9
Tryptophol	144.081	3.35808	pos	M+H-H2O	C10H11NO	50.8	0	0.459184	C00955	HMDB0003447	526-55-6	49.1	OCCC1=CNC2=CC=CC=C12	Indoles and derivatives	17089.4
Lycoperodine 1	217.097	3.35808	pos	M+H	C12H12N2O2	89.5	0	0.575534	-	-	-	57.1	O=C(O)C1CC2=C(CN1)NC1=CC=CC=C21	Indoles and derivatives	34757.5
Indole	118.065	3.4031	pos	M+H	C8H7N	88.3	0	1.85165	C00463	HMDB0000738	120-72-9	56.8	C1=CC=C2NC=CC2=C1	Indoles and derivatives	46561.6
Oxyhydrastinine	206.081	3.4714	pos	M+H	C11H11NO3	36.4	0	0.738238	-	-	-	46.6	CN1CCC2=CC3=C(C=C2C1=O)OCO3	Others	70833.4
Ibuprofen	207.138	3.69817	pos	M+H	C13H18O2	58	0	-0.153479	C01588	HMDB0001925;PW_C001284	15687-27-1	50.4	CC(C)CC1=CC=C(C(C)C(=O)O)C=C1	Phenolic acids and derivatives	11453.7
Bicyclo[4.2.0]octa-1,3,5-triene	105.07	3.78855	pos	M+H	C8H8	64.3	0	3.08405	-	-	-	51.5	C1=CC=C2CCC2=C1	Others	5622.29
Acetophenone	121.065	3.78855	pos	M+H	C8H8O	78.3	0	1.1287	C07113	HMDB0033910	98-86-2	54.6	CC(=O)C1=CC=CC=C1	Others	7571.56
Anthranilic acid	120.045	3.94605	pos	M+H-H2O	C7H7NO2	80.6	0	1.46278	C00108	HMDB0001123	118-92-3	54.7	NC1=CC=CC=C1C(=O)O	Phenolic acids and derivatives	5335.29
2-Phenylethyl formate	151.075	3.9684	pos	M+H	C9H10O2	75.9	0	0.105576	-	HMDB0040428	104-62-1	54.6	O=COCCC1=CC=CC=C1	Others	123645
4-Hydroxy-3-methoxycinnamaldehyde	179.07	3.9684	pos	M+H	C10H10O3	70.9	0	-0.203713	C02666	HMDB0141782	458-36-6	53.9	COC1=C(O)C=CC(C=CC=O)=C1	Others	368494
N-methylanthranilic acid	152.071	4.1705	pos	M+H	C8H9NO2	90.3	0	0.208161	C03005	HMDB0032609	119-68-6	57.3	CNC1=CC=CC=C1C(=O)O	Phenolic acids and derivatives	109901
Sphondin	217.049	4.1705	pos	M+H	C12H8O4	43.7	0	-0.728743	C18081	HMDB0302839	483-66-9;_	47.5	COC1=C2OC=CC2=C2OC(=O)C=CC2=C1	Coumarins and derivatives	10424.2
9-Oxononanoic acid	173.117	4.192	pos	M+H	C9H16O3	64.7	0	0.106166	C16322	HMDB0094711	2553-17-5;_	52.4	O=CCCCCCCCC(=O)O	Lipids	16886
4-hydroxyquinoline	146.06	4.21393	pos	M+H	C9H7NO	83.3	0	0.0231866	C06343	HMDB0246466	611-36-9;_	56.2	O=C1C=CNC2=CC=CC=C12	-	11620.7
Obtusifolin	285.075	4.21393	pos	M+H	C16H12O5	78.3	0	-1.62086	C17039	HMDB0255882	477-85-0;_	54.5	COC1=C(O)C(C)=CC2=C1C(=O)C1=C(C=CC=C1O)C2=O	Quinones	90335
Calycosin-7-O-beta-D-glucoside	447.128	4.21393	pos	M+H	C22H22O10	99.7	0	-1.36148	-	-	-	59.3	COC1=C(O)C=C(C2=COC3=C(C=CC(OC4OC(CO)C(O)C(O)C4O)=C3)C2=O)C=C1	Flavonoids	553326
L-oxonoreleagnine	187.087	4.414	pos	M+H	C11H10N2O	79.4	0	0.54738	-	-	-	55	OC1=NCCC2=C1NC1=CC=CC=C21	Indoles and derivatives	1098.77
Kaempferide	301.07	4.78012	pos	M+H	C16H12O6	66.2	0	-0.724608	C10098	HMDB0037441;LMPK12110563	491-54-3;	51.9	COC1=CC=C(C2=C(O)C(=O)C3=C(O)C=C(O)C=C3O2)C=C1	Flavonoids	6996.98
Elemicin	209.117	4.84827	pos	M+H	C12H16O3	42	0	-0.00458285	C10451	HMDB0033778	487-11-6	47.5	C=CCC1=CC(OC)=C(OC)C(OC)=C1	Others	16351.9
4-Hydroxycinnamoylmethane	163.075	4.91687	pos	M+H	C10H10O2	71.5	0	-0.197129	C12088	-	3160-35-8	53.6	CC(=O)C=CC1=CC=C(O)C=C1	Phenolic acids and derivatives	22540.3
Ferulamide	248.089	4.91687	pos	M+CH3OH+Na	C10H11NO3	46.2	0	-1.04928	-	-	-	48.1	COC1=C(O)C=CC(C=CC(N)=O)=C1	Phenolic acids and derivatives	5216.49
7-Methylcoumarin	193.086	5.18972	pos	M+CH3OH+H	C10H8O2	48.5	0	-0.186336	-	-	-	49.4	CC1=CC2=C(C=C1)C=CC(=O)O2	-	67404.4
Scoparone	207.065	5.2125	pos	M+H	C11H10O4	70.1	0	-0.424234	C09311	HMDB0030818	120-08-1	52.8	COC1=C(OC)C=C2OC(=O)C=CC2=C1	Coumarins and derivatives	6623.58
4,7-dihydroxyflavone	255.065	5.23545	pos	M+H	C15H10O4	62.2	0	-1.29334	-	-	-	51.4	O=C1C=C(C2=CC=C(O)C=C2)OC2=CC(O)=CC=C12	Flavonoids	14365.9
6''-O-Acetylglycitin	489.139	5.25827	pos	M+H	C24H24O11	96.4	0	-1.21856	-	HMDB0039489	134859-96-4	58.6	COC1=C(OC2OC(COC(C)=O)C(O)C(O)C2O)C=C2OC=C(C3=CC=C(O)C=C3)C(=O)C2=C1	Flavonoids	68255.3
Ingol	367.209	5.39507	pos	M+H	C20H30O6	61.8	0	-7.51489	-	LMPR0104310002	0	49.4	CC1=CC23OC2(CC(C)C3O)C(=O)C(C)C(O)C2C(C(O)C1O)C2(C)C	Terpenoids	125047
Chrysin	255.065	5.50752	pos	M+H	C15H10O4	78.8	0	-0.941636	C10028	HMDB0036619;LMPK12110189	480-40-0;	54.3	O=C1C=C(C2=CC=CC=C2)OC2=CC(O)=CC(O)=C12	Flavonoids	6240.47
7-hydroxy-8,4'-dimethoxyisoflavone	299.091	5.53012	pos	M+H	C17H14O5	88	0	-2.08461	-	-	-	56.3	COC1=CC=C(C2=COC3=C(C=CC(O)=C3OC)C2=O)C=C1	Flavonoids	11152.6
Indole-3-acetic acid	176.071	5.73595	pos	M+H	C10H9NO2	44.8	0	-0.13215	C00954	HMDB0000197	87-51-4	48	O=C(O)CC1=CNC2=CC=CC=C12	Indoles and derivatives	5960.04
Linderalactone	245.117	5.73595	pos	M+H	C15H16O3	74	0	-0.930862	C17425	-	728-61-0	54	CC1=CCCC2=CC(OC2=O)C2=C(C1)OC=C2C	Others	14615.8
Sinapyl alcohol	193.086	5.80447	pos	M+H-H2O	C11H14O4	89.3	0	-0.233494	C02325	HMDB0013070	537-33-7	57.2	COC1=CC(C=CCO)=CC(OC)=C1O	Others	54352.6
Qing Hau Sau	283.153	5.80447	pos	M+H	C15H22O5	84.2	0	-2.07784	C09538	-	63968-64-9	55	CC1CCC2C(C)C(=O)OC3OC4(C)CCC1C32OO4	Others	8599.03
Methylnissolin	301.107	5.91885	pos	M+H	C17H16O5	89.8	0	-1.66275	-	HMDB0034008;LMPK12070054	73340-41-7;	57	COC1=C(OC)C2=C(C=C1)C1COC3=C(C=CC(O)=C3)C1O2	Flavonoids	182428
Rotenone	427.172	6.03272	pos	M+CH3OH+H	C23H22O6	58.7	0	-7.57051	C07593	HMDB0034436;HMDB0036799;HMDB0034436;LMPK12060007	83-79-4;	48.7	C=C(C)C1CC2=C(C=CC3=C2OC2COC4=CC(OC)=C(OC)C=C4C2C3=O)O1	Flavonoids	37220
3,5-Dihydroxy-2,4-dimethoxyphenanthrene	271.096	6.1013	pos	M+H	C16H14O4	75.3	0	-1.17232	-	-	-	53.4	COC1=C(O)C(OC)=C2C(=C1)C=CC1=C2C(O)=CC=C1	Others	5640.74
Phenylacetone	117.07	6.14622	pos	M+H-H2O	C9H10O	92.2	0	1.33608	C15512	-	103-79-7	57.6	CC(=O)CC1=CC=CC=C1	Others	7216.49
Alpha-Methylstyrene	119.086	6.14622	pos	M+H	C9H10	94.1	0	1.3332	C14395	HMDB0059899	98-83-9;_	58.4	C=C(C)C1=CC=CC=C1	Others	341078
Quinoline	130.065	6.14622	pos	M+H	C9H7N	47.2	0	0.736863	C06413	HMDB0033731	91-22-5	48.9	C1=CC=C2N=CC=CC2=C1	Others	1127.73
Benzyl butyrate	161.096	6.14622	pos	M+H-H2O	C11H14O2	38.3	0	-0.17762	-	HMDB0033376	103-37-7	46.6	CCCC(=O)OCC1=CC=CC=C1	Others	18732.9
Guaiazulene	199.148	6.14622	pos	M+H	C15H18	82.1	0	-0.842018	C09675	HMDB0036648;LMPR0103410006	489-84-9;	55.6	CC1=C2C=CC(C)=C2C=C(C(C)C)C=C1	Terpenoids	28094.8
Isomucronulatol	303.122	6.14622	pos	M+H	C17H18O5	93.1	0	-1.87564	-	HMDB0033189;LMPK12080033	64474-51-7;	57.5	COC1=C(OC)C(O)=C(C2COC3=C(C=CC(O)=C3)C2)C=C1	Flavonoids	87968
Berberine	336.122	6.14622	pos	M+	C20H18NO4+	97.5	0	-3.34578	C00757	HMDB0003409	2086-83-1	57.8	COC1=CC=C2C=C3C4=CC5=C(C=C4CC[N+]3=CC2=C1OC)OCO5	Others	1.49734e+06
P-Coumaraldehyde	149.06	6.16882	pos	M+H	C9H8O2	70.3	0	-0.162114	C05608	HMDB0040986	2538-87-6;20711-53-9	53.5	O=CC=CC1=CC=C(O)C=C1	Others	16387.1
4,7-Dimethyl-1-tetralone	175.112	6.16882	pos	M+H	C12H14O	78.2	0	0.0940057	-	-	-	54.7	CC1=CC2=C(C=C1)C(C)CCC2=O	Others	11950.6
Odoratin	315.086	6.23555	pos	M+H	C17H14O6	70.6	0	-1.72654	-	LMPK12050113	0	53	COC1=C(O)C=C(C2=COC3=CC(O)=C(OC)C=C3C2=O)C=C1	Flavonoids	19056.2
Cycloastragenol	455.351	6.23555	pos	M+H-2H2O	C30H50O5	63.6	0	-1.24495	-	HMDB0250635	-	51.8	CC(C)(O)C1CCC(C)(C2C(O)CC3(C)C4CC(O)C5C(C)(C)C(O)CCC56CC46CCC23C)O1	Terpenoids	74159.9
Decursinol	247.096	6.30387	pos	M+H	C14H14O4	74.5	0	-1.1821	C09259	-	23458-02-8	53.5	CC1(C)OC2=C(C=C3C=CC(=O)OC3=C2)CC1O	Coumarins and derivatives	6424.32
Luteolinidin	271.06	6.44115	pos	M+H	C15H10O5	74.2	0	-1.09534	C08652	HMDB0029249	1154-78-5	53.7	[O-]C1=CC(C2=[O+]C3=CC(O)=CC(O)=C3C=C2)=CC=C1O	Flavonoids	13590.5
Pteryxin	387.142	6.6009	pos	M+H	C21H22O7	55.2	0	-5.32424	C09307	-	13161-75-6	48.2	CC=C(C)C(=O)OC1C2=C(C=CC3=C2OC(=O)C=C3)OC(C)(C)C1OC(C)=O	Coumarins and derivatives	15159.9
3-methoxycinnamic acid	211.096	6.6922	pos	M+CH3OH+H	C10H10O3	44.9	0	-0.353152	-	-	-	47.5	COC1=CC(C=CC(=O)O)=CC=C1	-	2572.42
Costunolide	215.143	6.76062	pos	M+H-H2O	C15H20O2	68.9	0	-0.82539	C09382	HMDB0036688	553-21-9	51.9	C=C1C(=O)OC2C=C(C)CCC=C(C)CCC12	Terpenoids	7326.16
6-Methyl-7-(3-oxobutyl)-bicyclo[4.1.0]heptan-3-one	195.138	6.87468	pos	M+H	C12H18O2	65.3	0	0.0398464	-	-	-	52.2	CC(=O)CCC1C2CC(=O)CCC12C	Others	17791.4
Neocnidilide	212.164	6.87468	pos	M+NH4	C12H18O2	57.9	0	-0.251824	C17002	HMDB0034450;HMDB0302242;HMDB0034450	4567-33-3	50.6	CCCCC1OC(=O)C2=CCCCC21	Others	5114.98
2'-o-methylisoliquiritigenin	271.096	6.87468	pos	M+H	C16H14O4	87.2	0	-0.711349	C15531	HMDB0037319	-;112408-67-0	56.3	COC1=C(C(=O)C=CC2=CC=C(O)C=C2)C=CC(O)=C1	Flavonoids	7644.3
Anhydroicaritin-7-O-glucoside	495.164	6.89743	pos	M+H-2H2O	C27H30O11	71.1	0	-1.29999	-	-	-	51.8	COC1=CC=C(C2=C(O)C(=O)C3=C(O2)C(CC=C(C)C)=C(OC2OC(CO)C(O)C(O)C2O)C=C3O)C=C1	-	11563.1
Perillene	151.112	6.94303	pos	M+H	C10H14O	58.7	0	-0.0728784	-	-	-	50.3	CC(C)=CCCC1=COC=C1	Others	9213.47
Confertifoline	235.169	6.94303	pos	M+H	C15H22O2	57	0	-1.533	-	-	-	50.3	CC1(C)CCCC2(C)C3=C(CCC12)C(=O)OC3	Others	145139
Oridonin	365.193	6.94303	pos	M+H	C20H28O6	49.3	0	-7.95187	-	HMDB0242516	-	46.6	C=C1C(=O)C23C(O)C1CCC2C12COC3(O)C(O)C1C(C)(C)CCC2O	Terpenoids	32100.9
3-Phenylpropanal	135.08	6.98873	pos	M+H	C9H10O	66.9	0	0.188532	-	HMDB0033716	104-53-0	53.1	O=CCCC1=CC=CC=C1	Phenolic acids and derivatives	233255
Propapyriogenin A2	485.326	7.01137	pos	M+H	C30H44O5	83.8	0	-1.32021	C08971	-	72933-74-5	55.7	CC1(C)CC2C3=CC(O)C4C5(C)CCC(=O)C(C)(C)C5CCC4(C)C3(C)CCC2(C(=O)O)CC1=O	Terpenoids	72182.6
2-methoxycinnamaldehyde	195.102	7.1257	pos	M+CH3OH+H	C10H10O2	36.5	0	0.548903	-	HMDB0033830	1504-74-1	45.9	COC1=CC=CC=C1C=CC=O	Others	7933.17
Cinnamic acid	149.06	7.21678	pos	M+H	C9H8O2	86.3	0	-0.328955	C10438	HMDB0000567;HMDB0000930;HMDB0000567;HMDB0000930	621-82-9;102-94-3;140-10-3	56.9	O=C(O)C=CC1=CC=CC=C1	Organic acids and derivatives	58532.1
Myrislignan	392.206	7.21678	pos	M+NH4	C21H26O6	46.1	0	-1.53435	-	-	-	47.9	C=CCC1=CC(OC)=C(OC(C)C(O)C2=CC=C(O)C(OC)=C2)C(OC)=C1	Lignans and derivatives	52086.8
Benzoylpaeoniflorin	585.196	7.26233	pos	M+H	C30H32O12	63.6	0	-1.00722	-	HMDB0249055	-	52.2	CC12CC3(O)OC(O1)C1(COC(=O)C4=CC=CC=C4)C3CC21OC1OC(COC(=O)C2=CC=CC=C2)C(O)C(O)C1O	Terpenoids	148826
23-Acetyl alisol C	511.341	7.35383	pos	M+H-H2O	C32H48O6	46.7	0	-0.940904	-	-	-	48.3	CC(=O)OC(CC(C)C1=C2CC(O)C3C4(C)CCC(=O)C(C)(C)C4CCC3(C)C2(C)CC1=O)C1OC1(C)C	-	34640.5
Cadalene	199.148	7.46798	pos	M+H	C15H18	62.6	0	-0.75001	-	HMDB0059698;LMPR0103330007	_;	51.7	CC1=CC2=C(C(C)C)C=CC(C)=C2C=C1	Terpenoids	12002.3
Parthenicin	245.117	7.5132	pos	M+H-H2O	C15H18O4	59.1	0	-1.15122	-	-	-	50.9	C=C1C(=O)OC2C1CCC(C)C1(O)C=CC(=O)C21C	-	60605.2
Isoalantolactone	233.153	7.90152	pos	M+H	C15H20O2	75	0	-0.984691	C09484	HMDB0035934	470-17-7	53.8	C=C1C(=O)OC2CC3(C)CCCC(=C)C3CC12	Terpenoids	52084.6
Corticosterone	347.221	7.90152	pos	M+H	C21H30O4	92	0	-0.755253	C02140	HMDB0001547;LMST02030186;PW_C001190	50-22-6;	57.5	CC12CCC(=O)C=C1CCC1C2C(O)CC2(C)C(C(=O)CO)CCC12	Steroids and steroid derivatives	915.262
Melazolide A	195.102	7.94715	pos	M+H-H2O	C11H16O4	56.5	0	0.345146	-	-	-	49.7	CC1(C)C(O)C=CC2(CO)OC(=O)CC21	Others	6254.36
Alisol C	487.341	8.03863	pos	M+H	C30H46O5	39.4	0	-1.12371	C17461	-	-	47	CC(CC(O)C1OC1(C)C)C1=C2CC(O)C3C4(C)CCC(=O)C(C)(C)C4CCC3(C)C2(C)CC1=O	Terpenoids	49267
Isoliquiritigenin	257.08	8.0847	pos	M+H	C15H12O4	96.7	0	-1.41164	C08650	HMDB0037316;LMPK12120096	961-29-5;	57.7	O=C(C=CC1=CC=C(O)C=C1)C1=C(O)C=C(O)C=C1	Flavonoids	50898.4
3,4-Dimethoxycinnamyl alcohol	177.091	8.10758	pos	M+H-H2O	C11H14O3	38.2	0	0.036102	-	-	-	46.3	COC1=C(OC)C=C(C=CCO)C=C1	-	8814.95
Limonin	471.198	8.1989	pos	M+H	C26H30O8	54.3	0	-6.17763	C03514	HMDB0035921;HMDB0302538;HMDB0035921;HMDB0302538	1180-71-8;_	48.6	CC1(C)OC2CC(=O)OCC23C1CC(=O)C1(C)C3CCC2(C)C(C3=COC=C3)OC(=O)C3OC321	Terpenoids	60116
3-hydroxyflavone	271.096	8.26743	pos	M+CH3OH+H	C15H10O3	49.6	0	-1.1417	C01495	HMDB0031816	577-85-5	49.1	O=C1C(O)=C(C2=CC=CC=C2)OC2=CC=CC=C12	Flavonoids	13249.3
Xanthatin	247.133	8.3816	pos	M+H	C15H18O3	72.6	0	-1.13806	C09601	-	26791-73-1	53.8	C=C1C(=O)OC2CC(C)C(C=CC(C)=O)=CCC12	Terpenoids	398588
Carabrol	251.164	8.54093	pos	M+H	C15H22O3	77.3	0	-0.839324	-	-	-	54.4	C=C1C(=O)OC2CC3(C)C(CCC(C)O)C3CC12	Terpenoids	34243
9-Oxo-10,12-octadecadienoic acid	295.226	8.60918	pos	M+H	C18H30O3	95.8	0	-1.39724	-	HMDB0247609;LMFA02000251	_;	58.2	CCCCCC=CC=CC(=O)CCCCCCCC(=O)O	Lipids	98083.4
Precocene I	191.107	8.63203	pos	M+H	C12H14O2	60.1	0	0.362013	C09017	HMDB0256741	17598-02-6;_	50.5	COC1=CC=C2C=CC(C)(C)OC2=C1	Others	11830.2
Paeonilactone C	301.107	8.86007	pos	M+H-H2O	C17H18O6	47.8	0	-1.20232	C17456	-	-	48.2	CC1(O)CC2OC(=O)C(COC(=O)C3=CC=CC=C3)C2CC1=O	Phenolic acids and derivatives	40374.8
Turmeronol B	233.153	8.92847	pos	M+H	C15H20O2	67.6	0	-0.927437	-	HMDB0037563	131651-38-2	52	CC(C)=CC(=O)CC(C)C1=C(O)C=C(C)C=C1	Terpenoids	24081.7
Dimethylcaffeic acid	209.081	8.99732	pos	M+H	C11H12O4	74.6	0	-0.575287	-	HMDB0034315	14737-89-4	54.4	COC1=C(OC)C=C(C=CC(=O)O)C=C1	Phenolic acids and derivatives	147283
Epoxylathyrol	351.214	9.13483	pos	M+H	C20H30O5	65.4	0	-7.7945	-	-	-	50.1	CC1=CC2C(CCC3(CO3)C(O)C3C(O)C(C)CC3(O)C1=O)C2(C)C	Terpenoids	151673
Paulownin	371.112	9.13483	pos	M+H	C20H18O7	64.5	0	-0.849564	-	-	-	51.9	OC12COC(C3=CC4=C(C=C3)OCO4)C1COC2C1=CC2=C(C=C1)OCO2	Lignans and derivatives	18614.8
Senkyunolide F	189.091	9.15767	pos	M+H-H2O	C12H14O3	66.9	0	0.00188998	-	-	-	52	CCC(O)C=C1OC(=O)C2=C1CCC=C2	Others	8883.1
Glycocholic acid	466.316	9.1808	pos	M+H	C26H43NO6	97	0	-0.0303601	C01921	HMDB0000138;LMST05030001;PW_C000089	475-31-0;	58.9	CC(CCC(=O)NCC(=O)O)C1CCC2C3C(O)CC4CC(O)CCC4(C)C3CC(O)C12C	Steroids and steroid derivatives	1037.06
Alantolactone	233.153	9.2495	pos	M+H	C15H20O2	63.2	0	-0.799964	C09289	HMDB0035906;LMPR0103190013	546-43-0;	50.8	C=C1C(=O)OC2CC3(C)CCCC(C)C3=CC12	Terpenoids	20445.2
3-o-acetyl-16alpha-hydroxydehydrotrametenolic acid	495.347	9.31823	pos	M+H-H2O	C32H48O5	71.7	0	-0.747319	-	-	-	52.8	CC(=O)OC1CCC2(C)C3=CCC4(C)C(C(CCC=C(C)C)C(=O)O)C(O)CC4(C)C3=CCC2C1(C)C	Terpenoids	41635.9
Tropic acid	149.06	9.43248	pos	M+H-H2O	C9H10O3	54.4	0	0.149647	C01456	HMDB0062590	529-64-6;552-63-6	50.2	O=C(O)C(CO)C1=CC=CC=C1	Organic acids and derivatives	11727.2
1-(3,4-dihydroxyphenyl)-7-(4-hydroxyphenyl)heptan-3-one	297.148	9.43248	pos	M+H-H2O	C19H22O4	83.1	0	-1.10259	-	-	-	55.5	O=C(CCCCC1=CC=C(O)C=C1)CCC1=CC(O)=C(O)C=C1	Others	99235.5
2-Octenoic acid	143.107	9.45538	pos	M+H	C8H14O2	36	0	-0.435674	-	HMDB0000392	1577-96-4	46.9	CCCCCC=CC(=O)O	-	7027.86
Isoastragaloside iv	807.449	9.45538	pos	M+Na	C41H68O14	39.1	0	-1.20333	-	-	-	47.3	CC(C)(OC1OC(CO)C(O)C(O)C1O)C1CCC(C)(C2C(O)CC3(C)C4CC(O)C5C(C)(C)C(OC6OCC(O)C(O)C6O)CCC56CC46CCC23C)O1	Steroids and steroid derivatives	239503
Pseudoionone	193.159	9.50115	pos	M+H	C13H20O	76.9	0	0.400892	-	HMDB0032498	3548-78-5	54.7	CC(=O)C=CC=C(C)CCC=C(C)C	Terpenoids	6826.62
Ethyl chrysanthemate	229.18	9.50115	pos	M+CH3OH+H	C12H20O2	35	0	-0.415791	-	-	-	46.6	CCOC(=O)C1C(C=C(C)C)C1(C)C	Terpenoids	4813.2
4-ethylbenzaldehyde	117.07	9.56973	pos	M+H-H2O	C9H10O	91.5	0	1.3858	-	HMDB0032024	4748-78-1	56.8	CCC1=CC=C(C=O)C=C1	Others	2454.62
16alpha-Hydroxydehydrotrametenolic acid	471.346	9.72948	pos	M+H	C30H46O4	72.6	0	-0.859706	-	-	-	53.8	CC(C)=CCCC(C(=O)O)C1C(O)CC2(C)C3=CCC4C(C)(CCC(O)C4(C)C)C3=CCC12C	Terpenoids	529976
Glycyrrhizinic acid	823.411	9.72948	pos	M+H	C42H62O16	99.1	0	-0.642009	C02284	HMDB0029843	1405-86-3	59.3	CC1(C(=O)O)CCC2(C)CCC3(C)C(=CC(=O)C4C5(C)CCC(OC6OC(C(=O)O)C(O)C(O)C6OC6OC(C(=O)O)C(O)C(O)C6O)C(C)(C)C5CCC43C)C2C1	Terpenoids	1.37675e+06
Glicoricone	369.133	9.77492	pos	M+H	C21H20O6	91.1	0	-0.992287	-	HMDB0036324	161099-37-2	57.3	COC1=C(CC=C(C)C)C(O)=CC(O)=C1C1=COC2=C(C=CC(O)=C2)C1=O	Flavonoids	86005.5
Tianshic acid	313.237	9.88942	pos	M+H-H2O	C18H34O5	68.8	0	-1.2247	-	-	-	52.6	CCCCCCC(O)C(O)C=CC(O)CCCCCCC(=O)O	Lipids	20148.4
Eremophila-1(10),8,11-triene	203.179	10.0946	pos	M+H	C15H22	86.1	0	-0.335356	-	-	-	56.3	C=C(C)C1C=CC2=CCCC(C)C2(C)C1	Terpenoids	10223
2(5H)-Furanone	85.0289	10.2993	pos	M+H	C4H4O2	36.4	0	5.83622	C17601	HMDB0032330	497-23-4	45.5	O=C1C=CCO1	Others	912.118
Gypsogenin	471.346	10.4361	pos	M+H	C30H46O4	51.5	0	-0.930996	C08950	-;LMPR0106150010	639-14-5;	49.2	CC1(C)CCC2(C(=O)O)CCC3(C)C(=CCC4C5(C)CCC(O)C(C)(C=O)C5CCC43C)C2C1	Terpenoids	134441
14-Methylpentadecanoic acid	274.274	10.6865	pos	M+NH4	C16H32O2	84.5	0	-1.01084	-	HMDB0031068	4669-02-7	56.3	CC(C)CCCCCCCCCCCCC(=O)O	-	1.23486e+06
Ethyl arachidonate	355.263	10.7314	pos	M+Na	C22H36O2	37.5	0	6.2591	-	HMDB0062725	1808-26-0	45.3	CCCCCC=CCC=CCC=CCC=CCCCC(=O)OCC	Lipids	2.93918
Jasmone	147.117	10.8204	pos	M+H-H2O	C11H16O	35.8	0	-0.696764	C08490	HMDB0035601	488-10-8	46.1	CCC=CCC1=C(C)CCC1=O	Others	5953.53
Capillanol	175.112	10.8204	pos	M+H	C12H14O	64.1	0	-0.0393139	C17783	-	-	51.7	CC(O)CC#CCC1=CC=CC=C1	Lipids	8105.83
Senkyunolide A	193.122	10.8204	pos	M+H	C12H16O2	94.2	0	-0.547308	-	HMDB0258235	-	58.2	CCCCC1OC(=O)C2=C1CCC=C2	Others	37369.3
Phytosphingosine	318.3	10.8204	pos	M+H	C18H39NO3	98.1	0	-1.02697	C12144	HMDB0004610;HMDB0004628;HMDB0004610;LMSP01030001	554-62-1;	58.8	CCCCCCCCCCCCCCC(O)C(O)C(N)CO	Others	128620
3-hydroxy-p-cymene	151.112	10.8648	pos	M+H	C10H14O	63.6	0	-0.167708	C09908	HMDB0001878	89-83-8	51.8	CC1=CC(O)=C(C(C)C)C=C1	Terpenoids	32499.7
Anhydroicaritin	369.133	11.0461	pos	M+H	C21H20O6	66.2	0	-1.31446	-	-	-	52.1	COC1=CC=C(C2=C(O)C(=O)C3=C(O2)C2=C(C=C3O)OC(C)(C)CC2)C=C1	Flavonoids	154990
Nandrolone	275.2	11.1372	pos	M+H	C18H26O2	45.1	0	-0.928578	C07254	HMDB0002725;LMST02010044	434-22-0;	48	CC12CCC3C4CCC(=O)C=C4CCC3C1CCC2O	-	15908.2
M-Xylene	107.086	11.2731	pos	M+H	C8H10	90.7	0	2.8132	C07208	HMDB0059810	108-38-3;_	56.7	CC1=CC(C)=CC=C1	Others	13879.5
2-methoxybenzoic acid	153.055	11.2731	pos	M+H	C8H8O3	85.9	0	-0.358259	-	HMDB0032604	579-75-9	55.3	COC1=CC=CC=C1C(=O)O	Phenolic acids and derivatives	4881.06
Myrrhone	229.122	11.2731	pos	M+H	C15H16O2	60.8	0	-0.844538	-	-	-	51.5	CC1=CC2=C(C(C)=CO2)C2=C1C(=O)CC(C)C2	Terpenoids	243598
Vulgarin	247.133	11.2731	pos	M+H-H2O	C15H20O4	60.5	0	-1.07617	C09600	HMDB0036130	3162-56-9	51.4	CC1C(=O)OC2C1CCC1(C)C(=O)C=CC(C)(O)C21	Terpenoids	591310
Dehydrotrametenolic acid	455.352	11.3185	pos	M+H	C30H46O3	58.6	0	-0.477344	C16950	-	-	51.2	CC(C)=CCCC(C(=O)O)C1CCC2(C)C3=CCC4C(C)(CCC(O)C4(C)C)C3=CCC12C	Terpenoids	17518.6
Tetradecylamine	214.253	11.3869	pos	M+H	C14H31N	49.8	0	-0.309007	-	HMDB0258887	-	49.3	CCCCCCCCCCCCCCN	Others	9068.2
Gancaonin L	355.117	11.3869	pos	M+H	C20H18O6	59.3	0	-1.51995	-	HMDB0038901;LMPK12050242	129145-50-2;	50.6	CC(C)=CCC1=C2OC=C(C3=CC(O)=C(O)C=C3)C(=O)C2=C(O)C=C1O	Flavonoids	33875.1
17-Hydroxylinolenic acid	295.226	11.4322	pos	M+H	C18H30O3	90.5	0	-1.22715	C16346	HMDB0011108	-;_	56.6	CC(O)C=CCC=CCC=CCCCCCCCC(=O)O	Lipids	14634.1
2,5-Dimethylbenzaldehyde	135.081	11.6144	pos	M+H	C9H10O	59.4	0	0.593066	-	HMDB0032014	34341-29-2	51.1	CC1=CC(C=O)=C(C)C=C1	Others	42349.8
Gancaonin a	353.138	11.6825	pos	M+H	C21H20O5	67	0	-1.26209	-	HMDB0038481;LMPK12050225	27762-99-8;	51.7	COC1=CC=C(C2=COC3=C(C(O)=C(CC=C(C)C)C(O)=C3)C2=O)C=C1	Flavonoids	7972.76
Licoflavonol	355.117	11.7052	pos	M+H	C20H18O6	92.6	0	-1.09658	-	HMDB0038479;LMPK12111978	60197-60-6;	57.4	CC(C)=CCC1=C(O)C2=C(C=C1O)OC(C1=CC=C(O)C=C1)=C(O)C2=O	Flavonoids	37656.8
Phellopterin	283.096	11.8873	pos	M+H-H2O	C17H16O5	73.3	0	-0.94707	C17047	HMDB0256386	2543-94-4;_	53.7	COC1=C2C=COC2=C(OCC=C(C)C)C2=C1C=CC(=O)O2	Coumarins and derivatives	32831.5
Sesamin	337.107	11.9783	pos	M+H-H2O	C20H18O6	79.1	0	-0.95831	C10882	HMDB0034256;HMDB0242327;HMDB0242327	607-80-7;_	54.7	C1=CC2=C(C=C1C1OCC3C(C4=CC5=C(C=C4)OCO5)OCC13)OCO2	Lignans and derivatives	7471.7
2-Cyclopentene-1,4-dione	97.0288	12.228	pos	M+H	C5H4O2	35.9	0	3.83842	-	-	-	46.1	O=C1C=CC(=O)C1	-	1457.14
Alpha-Linolenic acid	279.232	12.2509	pos	M+H	C18H30O2	64.6	0	-0.442972	C06427	HMDB0001388;LMFA01030152;PW_C001073	463-40-1;	50.8	CCC=CCC=CCC=CCCCCCCCC(=O)O	Lipids	9424.22
Albuterol	222.149	12.3643	pos	M+H-H2O	C13H21NO3	54.6	0	-0.277976	C11770	HMDB0001937	18559-94-9	50	CC(C)(C)NCC(O)C1=CC(CO)=C(O)C=C1	Others	9534.18
Zedoarondiol	257.151	12.4316	pos	M+Na-H2O	C15H24O3	47.5	0	-3.38671	-	HMDB0036448	98644-24-7	48	CC(C)=C1CC2C(CCC2(C)O)C(C)(O)CC1=O	Terpenoids	8573.1
Hyodeoxycholic acid	357.279	12.5456	pos	M+H-2H2O	C24H40O4	83.2	0	-0.465795	-	HMDB0000733;LMST04010024	83-49-8;	55.6	CC(CCC(=O)O)C1CCC2C3CC(O)C4CC(O)CCC4(C)C3CCC12C	Steroids and steroid derivatives	18.7267
3-n-Butylphathlide	191.107	12.6137	pos	M+H	C12H14O2	79.3	0	0.153178	-	-	-	54.7	CCCCC1OC(=O)C2=CC=CC=C21	Others	14904.4
Oleic acid	247.242	12.7034	pos	M+H-2H2O	C18H34O2	62.4	0	-0.46976	C00712	HMDB0000207;LMFA01030002	112-80-1;	51.7	CCCCCCCCC=CCCCCCCCC(=O)O	Lipids	86.785
Buprenorphine	468.308	12.7702	pos	M+H	C29H41NO4	67	0	-5.3034	C08007	HMDB0015057;PW_C009368	52485-79-7	50.6	COC12CCC3(CC1C(C)(O)C(C)(C)C)C1CC4=CC=C(O)C5=C4C3(CCN1CC1CC1)C2O5	Others	3301.26
Cynajapogenin A	331.188	13.0115	pos	M+H	C20H26O4	40	0	-8.5927	-	-	-	42	CC1=C(C2CCC3C(CC=C4CC(O)C(O)CC43C)C2=O)C=CO1	Others	5480.81
Gorlic acid	279.232	13.2039	pos	M+H	C18H30O2	80.6	0	-0.932163	-	LMFA01140020	0	54.7	O=C(O)CCCCC=CCCCCCCC1C=CCC1	Lipids	33096.2
4-n-Hexylphenol	179.143	13.2907	pos	M+H	C12H18O	62.3	0	-0.658263	C14465	-	2446-69-7	51.6	CCCCCCC1=CC=C(O)C=C1	Others	1916.1
Gancaonin G	353.138	13.3769	pos	M+H	C21H20O5	97.7	0	-1.16014	-	HMDB0038480;LMPK12050352	126716-34-5;	58.2	COC1=C(CC=C(C)C)C(O)=C2C(=O)C(C3=CC=C(O)C=C3)=COC2=C1	Flavonoids	8459.72
Pc(16:0/0:0)	496.34	13.4186	pos	M+H	C24H50NO7P	97.4	0	-0.487654	-	LMGP01050018	0	59.2	CCCCCCCCCCCCCCCC(=O)OCC(O)COP(=O)([O-])OCC[N+](C)(C)C	Lipids	193158
Kalecide	252.232	13.5284	pos	M+H	C16H29NO	77.9	0	-1.07291	-	-	-	54.9	CCCCCCCC=CC=CC(=O)NCC(C)C	-	35723.3
Osajin	405.17	13.7005	pos	M+H	C25H24O5	90	0	-0.18374	C10511	-;LMPK12050201	482-53-1;	56.8	CC(C)=CCC1=C2OC(C)(C)C=CC2=C2OC=C(C3=CC=C(O)C=C3)C(=O)C2=C1O	Flavonoids	10772.3
Eicosapentaenoic Acid methyl ester	317.247	13.8515	pos	M+H	C21H32O2	64.2	0	-0.862785	-	-	-	51.5	CCC=CCC=CCC=CCC=CCC=CCCCC(=O)OC	-	54.9554
Tetralin	133.101	13.8708	pos	M+H	C10H12	96.3	0	0.218722	C14114	HMDB0244120	119-64-2;_	59	C1=CC=C2CCCCC2=C1	Others	59529.6
Eucommiol	189.112	13.8708	pos	M+H	C9H16O4	41.1	0	-0.688473	C17878	-	55930-44-4	47.6	OCCC1C(CO)=C(CO)CC1O	Terpenoids	40177.7
Clausarin	398.232	13.9567	pos	M+NH4	C24H28O4	55.8	0	-0.701566	-	-	-	49.8	C=CC(C)(C)C1=CC2=C(O)C3=C(OC(C)(C)C=C3)C(C(C)(C)C=C)=C2OC1=O	-	20233.7
Palmitoyl ethanolamide	300.289	14.023	pos	M+H	C18H37NO2	83.2	0	-1.19703	C16512	HMDB0002100	544-31-0	54.9	CCCCCCCCCCCCCCCC(=O)NCCO	Organic acids and derivatives	3877.73
Linolenyl alcohol	282.279	14.2449	pos	M+NH4	C18H32O	90.7	0	-0.95708	-	-	-	57.4	CCC=CCC=CCC=CCCCCCCCCO	Lipids	313204
2-buten-1-one, 1-(2,6,6-trimethyl-1,3-cyclohexadien-1-yl)-	191.143	14.3342	pos	M+H	C13H18O	68.6	0	-0.432557	-	-	-	53.4	CC=CC(=O)C1=C(C)C=CCC1(C)C	Others	10099.6
Alpha-Cyclogeraniol acetate	211.169	14.3999	pos	M+H	C13H22O2	80.2	0	-0.588394	-	-	-	55	CC(=O)OCC1=C(C)CCC(C)C1(C)C	Organic acids and derivatives	13143.2
Phthalic anhydride	149.023	15.1433	pos	M+H	C8H4O3	66.1	0	-0.520807	-	HMDB0256501	-	52.3	O=C1OC(=O)C2=CC=CC=C12	Others	4463.82
Bis(2-ethylhexyl) phthalate	391.284	15.1433	pos	M+H	C24H38O4	78.4	0	-0.907465	C03690	HMDB0249243	-	54.3	CCCCC(CC)COC(=O)C1=CC=CC=C1C(=O)OCC(CC)CCCC	Phenolic acids and derivatives	9229.38
N-methylaniline	108.081	15.4302	pos	M+H	C7H9N	65	0	1.98862	C02299	HMDB0255185	100-61-8;_	48.6	CNC1=CC=CC=C1	-	9984.09
2,4-dimethylaniline	122.097	15.4078	pos	M+H	C8H11N	72.6	0	0.647829	C11003	-	95-68-1	54	CC1=CC=C(N)C(C)=C1|CC1=CC(C)=C(N)C=C1	-	32213.8
Amantadine	152.143	15.2092	pos	M+H	C10H17N	53.1	0	-0.605435	C06818	HMDB0005000;HMDB0015051;HMDB0015051	768-94-5	50.2	NC12CC3CC(CC(C3)C1)C2	Others	304865
Octadecanamide	284.294	14.8163	pos	M+H	C18H37NO	65.8	0	-1.24896	C13846	HMDB0034146;LMFA08010003	-;124-26-5;	52.2	CCCCCCCCCCCCCCCCCC(N)=O	Organic acids and derivatives	21291.2
Erucamide	338.341	14.4873	pos	M+H	C22H43NO	93.5	0	-1.16166	-	LMFA08010028	0	57.7	CCCCCCCCC=CCCCCCCCCCCCC(N)=O	Lipids	217564
Blumenol B	244.19	14.3999	pos	M+NH4	C13H22O3	42.6	0	-1.01273	-	-	-	47.4	CC1=CC(=O)CC(C)(C)C1(O)CCC(C)O	Terpenoids	14771.9
(-)-gamma-ionone	193.159	14.3999	pos	M+H	C13H20O	88.8	0	-0.11696	-	-	-	56.9	C=C1CCCC(C)(C)C1C=CC(C)=O	Terpenoids	13959.9
Hexadecanamide	256.263	14.1782	pos	M+H	C16H33NO	83.7	0	-0.977919	-	HMDB0012273;LMFA08010009	629-54-9;	55.9	CCCCCCCCCCCCCCCC(N)=O	Lipids	46547.1
Senkyunolide O	381.206	13.7439	pos	M+H	C24H28O4	85.3	0	-1.31362	-	-	-	55.9	CCCC=C1OC(=O)C2=C1CCC1C3C=C4C(=O)OC(=CCCC)C4(CC3)C21	Others	81599.2
Colladonin	383.221	13.5505	pos	M+H	C24H30O4	54.3	0	-0.702915	-	-	-	49.7	C=C1CCC2C(C)(C)C(O)CCC2(C)C1COC1=CC=C2C=CC(=O)OC2=C1	Coumarins and derivatives	64180.8
Phthalic acid	149.023	13.4635	pos	M+H-H2O	C8H6O4	56.9	0	-0.58769	C01606	HMDB0002107	88-99-3	50.1	O=C(O)C1=CC=CC=C1C(=O)O	Phenolic acids and derivatives	10296.3
Glycyrrhetinic acid	471.347	13.4186	pos	M+H	C30H46O4	85.5	0	-0.276072	C02283	HMDB0011628;LMPR0106150014	1449-05-4;471-53-4;471-53-4;	55.7	CC1(C(=O)O)CCC2(C)CCC3(C)C(=CC(=O)C4C5(C)CCC(O)C(C)(C)C5CCC43C)C2C1	Terpenoids	178258
6,8-diprenylgenistein	407.184	13.4186	pos	M+H	C25H26O5	95	0	-2.16848	-	LMPK12050191	0	57.6	CC(C)=CCC1=C(O)C(CC=C(C)C)=C2OC=C(C3=CC=C(O)C=C3)C(=O)C2=C1O	Flavonoids	21198.2
Farnesiferol A	383.221	13.3769	pos	M+H	C24H30O4	37.7	0	-1.04759	-	HMDB0029488	511-33-1	45.9	C=C1CCC2C(C)(C)C(O)CCC2(C)C1COC1=CC2=C(C=C1)C=CC(=O)O2	Coumarins and derivatives	71892.4
Cryptomeridiol	258.243	13.3554	pos	M+NH4	C15H28O2	35.1	0	-1.0038	C17676	-	4666-84-6	46.1	CC(C)(O)C1CCC2(C)CCCC(C)(O)C2C1	Terpenoids	4672.2
Linolic acid	322.271	13.3348	pos	M+ACN+H	C18H32O2	77.6	0	-9.86221	C01595	HMDB0000673	60-33-3	52.7	CCCCCC=CCC=CCCCCCCCC(=O)O	Lipids	53332.6
Angustone A	423.18	13.1813	pos	M+H	C25H26O6	94.7	0	-1.10882	-	LMPK12050291	0	57.6	CC(C)=CCC1=C(O)C=CC(C2=COC3=C(C(O)=C(CC=C(C)C)C(O)=C3)C2=O)=C1O	Flavonoids	70029.5
Hecogenin	431.315	13.0761	pos	M+H	C27H42O4	77.1	0	-0.285991	C08902	-;LMST01080014	467-55-0;	54.3	CC1CCC2(OC1)OC1CC3C4CCC5CC(O)CCC5(C)C4CC(=O)C3(C)C1C2C	Terpenoids	43.5663
Farnesyl acetone	280.263	13.033	pos	M+NH4	C18H30O	97.4	0	-0.765303	-	-	-	58.6	CC(=O)CCC=C(C)CCC=C(C)CCC=C(C)C	Terpenoids	40157.5
Beta-Mangostin	425.195	13.0115	pos	M+H	C25H28O6	76.6	0	-0.943178	-	HMDB0036596	20931-37-7	54	COC1=C(CC=C(C)C)C(O)=C2C(=O)C3=C(C=C(O)C(OC)=C3CC=C(C)C)OC2=C1	Others	47421.5
Tussilagone	391.245	13.0115	pos	M+H	C23H34O5	67.2	0	-7.32286	-	HMDB0040953	104012-37-5	50.4	C=C1C(OC(=O)C=C(C)CC)CC(C(C)C)C2C1CC(=O)C2C(C)OC(C)=O	Terpenoids	65985.1
Glyasperin D	371.185	13.0115	pos	M+H	C22H26O5	91.5	0	-1.05067	-	-	-	57	COC1=C(CC=C(C)C)C(OC)=C2CC(C3=C(O)C=C(O)C=C3)COC2=C1	Flavonoids	10613.7
Sedanonic acid lactone	193.122	13.0115	pos	M+H	C12H16O2	48.7	0	-0.229037	C17875	-	-	48.8	CCCC=C1OC(=O)C2=C1CCCC2	Others	3366.95
Icaritin	369.133	12.9678	pos	M+H	C21H20O6	88.2	0	-0.915036	-	HMDB0257872;LMPK12110561	_;	56.4	COC1=CC=C(C2=C(O)C(=O)C3=C(O)C=C(O)C(CC=C(C)C)=C3O2)C=C1	Flavonoids	21799.9
[8]-Paradol	307.226	12.9461	pos	M+H	C19H30O3	62.3	0	-1.14994	-	HMDB0040640	27113-23-1	51.6	CCCCCCCCCC(=O)CCC1=CC(OC)=C(O)C=C1	Others	1548.36
Pellitorine	224.201	12.8578	pos	M+H	C14H25NO	77.3	0	-0.81031	-	HMDB0030951	18836-52-7	54.8	CCCCCC=CC=CC(=O)NCC(C)C	Lipids	36083.3
Glabrone	337.107	12.8361	pos	M+H	C20H16O5	72.9	0	-1.17128	-	HMDB0029533;LMPK12050074	60008-02-8;	53.5	CC1(C)C=CC2=C(C=CC(C3=COC4=C(C=CC(O)=C4)C3=O)=C2O)O1	Flavonoids	33829
Ectocarpene	149.132	12.8143	pos	M+H	C11H16	58.8	0	-0.335454	-	-	-	50.8	CCC=CC1C=CCC=CC1	Others	12506.8
Sphingosine	300.29	12.6815	pos	M+H	C18H37NO2	98.8	0	-0.558746	C00319	HMDB0000252;LMSP01010001;PW_C000172	123-78-4;	58.9	CCCCCCCCCCCCCC=CC(O)C(N)CO	Others	2604.14
Licoisoflavone A	355.117	12.5456	pos	M+H	C20H18O6	98.2	0	-1.0999	C10486	HMDB0034125;LMPK12050286	66056-19-7;	58.5	CC(C)=CCC1=C(O)C(C2=COC3=CC(O)=CC(O)=C3C2=O)=CC=C1O	Flavonoids	5411.6
Alpinumisoflavone	337.107	12.4316	pos	M+H	C20H16O5	37.8	0	-1.38547	-	LMPK12050202	0	46.4	CC1(C)C=CC2=C(C=C3OC=C(C4=CC=C(O)C=C4)C(=O)C3=C2O)O1	-	17234.1
Sphinganine	302.305	12.4092	pos	M+H	C18H39NO2	91.3	0	-0.761545	C00836	HMDB0000269;LMSP01020001;PW_C000184	764-22-7;	57.5	CCCCCCCCCCCCCCCC(O)C(N)CO	Others	186929
Nor-9-carboxy-delta9-THC	345.206	12.3419	pos	M+H	C21H28O4	36.6	0	-1.14474	-	-	-	46.1	CCCCCC1=CC(O)=C2C(=C1)OC(C)(C)C1CCC(C(=O)O)=CC21	-	19544
Glabrolide	469.331	12.3191	pos	M+H	C30H44O4	74.1	0	-0.322984	-	HMDB0034515	10401-33-9	53.6	CC12CC(OC1=O)C1(C)CCC3(C)C(=CC(=O)C4C5(C)CCC(O)C(C)(C)C5CCC43C)C1C2	Terpenoids	9773.42
Wighteone	339.122	12.2962	pos	M+H	C20H18O5	84.9	0	-0.713967	C10542	-;LMPK12050188	51225-30-0;	55.8	CC(C)=CCC1=C(O)C2=C(C=C1O)OC=C(C1=CC=C(O)C=C1)C2=O	Flavonoids	12367.1
Bannamurpanisin	367.117	12.0693	pos	M+H-2H2O	C21H22O8	36.2	0	-0.601948	-	LMPK12111416	0	46.1	COC1=CC(C2=CC(=O)C3=C(O2)C(OC)=C(OC)C=C3OC)=CC(OC)=C1OC	Flavonoids	12954.5
Lupiwighteone	339.123	12.0236	pos	M+H	C20H18O5	69.1	0	-0.543848	-	HMDB0038902;LMPK12050196	104691-86-3;	52.8	CC(C)=CCC1=C2OC=C(C3=CC=C(O)C=C3)C(=O)C2=C(O)C=C1O	Flavonoids	26945.3
6-methylhept-5-en-2-ol	111.117	11.7964	pos	M+H-H2O	C8H16O	50.8	0	1.85284	C07288	HMDB0030030;LMFA05000566	1569-60-4;4630-06-2;	49.4	CC(C)=CCCC(C)O	Lipids	231.407
Stearidonic Acid	277.216	11.4322	pos	M+H	C18H28O2	72.7	0	-1.10723	C16300	HMDB0006547;LMFA01030357;PW_C002804	20290-75-9;	53.3	CCC=CCC=CCC=CCC=CCCCCC(=O)O	Lipids	37203.6
Chikusetsusaponin iva	849.459	11.3185	pos	M+CH3OH+Na	C42H66O14	40.6	0	-1.69032	-	-	-	47.4	CC1(C)CCC2(C(=O)OC3OC(CO)C(O)C(O)C3O)CCC3(C)C(=CCC4C5(C)CCC(OC6OC(C(=O)O)C(O)C(O)C6O)C(C)(C)C5CCC43C)C2C1	Terpenoids	94777.8
Salicylic acid	139.039	11.2731	pos	M+H	C7H6O3	86.2	0	-0.503924	C00805	HMDB0001895;PW_C001263	69-72-7	56.8	O=C(O)C1=CC=CC=C1O	Phenolic acids and derivatives	100047
Glyasperin c	357.169	11.2505	pos	M+H	C21H24O5	83.4	0	-1.44116	-	-	-	54.9	COC1=C(CC=C(C)C)C(O)=CC2=C1CC(C1=C(O)C=C(O)C=C1)CO2	Flavonoids	31924
Reynosin	249.148	11.0688	pos	M+H	C15H20O3	54.8	0	-1.13747	-	HMDB0302706	-	49.3	C=C1C(=O)OC2C1CCC1(C)C(O)CCC(=C)C21	Terpenoids	11932.3
Parvisoflavone B	353.101	10.9549	pos	M+H	C20H16O6	56.9	0	-1.48792	-	LMPK12050310	0	50.2	CC1(C)C=CC2=C(C=C3OC=C(C4=C(O)C=C(O)C=C4)C(=O)C3=C2O)O1	Flavonoids	84568.5
Norcimifugin	293.101	10.8874	pos	M+H	C15H16O6	48.7	0	-1.83211	-	-	-	48.7	CC(C)(O)C1CC2=C(C=C3OC(CO)=CC(=O)C3=C2O)O1	Others	24818.7
3,5-ditert-butyl-4-hydroxybenzaldehyde	235.169	10.8648	pos	M+H	C15H22O2	62.3	0	-1.2725	-	-	-	51.6	CC(C)(C)C1=CC(C=O)=CC(C(C)(C)C)=C1O	-	511572
Boschnialactone	137.096	10.8648	pos	M+H-H2O	C9H14O2	58	0	-0.0216683	C09772	-	17957-87-8	51.2	CC1CCC2CC(=O)OCC12	Terpenoids	36171.5
Beta-Elemonic acid	455.352	10.8204	pos	M+H	C30H46O3	69.2	0	-0.289704	C16927	HMDB0034963	28282-25-9	52.7	CC(C)=CCCC(C(=O)O)C1CCC2(C)C3=C(CCC12C)C1(C)CCC(=O)C(C)(C)C1CC3	Terpenoids	28977.5
Aristololactam	294.076	10.4595	pos	M+H	C17H11NO4	90.5	0	-1.06998	-	-	-	57.1	COC1=C2C=C3NC(=O)C4=CC5=C(OCO5)C(=C34)C2=CC=C1	Alkaloids and derivatives	12688.4
Illudin m	249.148	10.0263	pos	M+H	C15H20O3	74.3	0	-0.825629	C09687	-	1146-04-9	53.4	CC1=C2C(=CC(C)(C)C2O)C(=O)C(C)(O)C12CC2	Terpenoids	17297.9
Wogonin	285.075	9.86658	pos	M+H	C16H12O5	96.7	0	-1.14173	C10197	-;LMPK12111330	632-85-9;	57	COC1=C(O)C=C(O)C2=C1OC(C1=CC=CC=C1)=CC2=O	Flavonoids	10185.3
Iridotectoral A	487.341	9.72948	pos	M+H	C30H46O5	77	0	-1.13598	-	-	-	53.8	CC(C)=CCCC(C)=CC=CC(C)=CC1CC2(C(O)O1)C(CCCO)C(=C(C)C=O)CCC2(C)O	Terpenoids	23050.4
Lucialdehyde B	453.336	9.72948	pos	M+H	C30H44O3	63.6	0	-0.578781	-	-	-	52.4	CC(C=O)=CCCC(C)C1CCC2(C)C3=C(CCC12C)C1(C)CCC(=O)C(C)(C)C1CC3=O	Terpenoids	3.86825e+06
9-Methoxycamptothecin	379.126	9.72948	pos	M+H	C21H18N2O5	87.7	0	-7.58245	-	-	-	54.4	CCC1(O)C(=O)OCC2=C1C=C1C3=NC4=C(C=C3CN1C2=O)C(OC)=CC=C4	-	7332.26
5-Hydroxy-6,7-dimethoxylflavone	299.091	9.70687	pos	M+H	C17H14O5	87.5	0	-1.33073	-	-	-	56.6	COC1=C(OC)C(O)=C2C(=O)C=C(C3=CC=CC=C3)OC2=C1	-	23402
Parthenolide	249.148	9.59277	pos	M+H	C15H20O3	77.9	0	-0.93509	C07609	-;LMPR0103090002	20554-84-1;	54.5	C=C1C(=O)OC2C1CCC(C)=CCCC1(C)OC21	Others	40509.9
Grasshopper ketone	207.138	9.59277	pos	M+H-H2O	C13H20O3	36.2	0	-0.47539	-	-	-	46.2	CC(=O)C=C=C1C(C)(C)CC(O)CC1(C)O	Terpenoids	6683.07
1-phenyl-2-butanone	131.086	9.56973	pos	M+H-H2O	C10H12O	39.6	0	0.458348	-	HMDB0302410	-	46.6	CCC(=O)CC1=CC=CC=C1	-	5856.1
Dehydrolindestrenolide	229.122	9.50115	pos	M+H	C15H16O2	46.4	0	-0.476092	-	-	-	47.5	C=C1CC=CC2(C)C=C3OC(=O)C(C)=C3CC12	Others	8224.9
Glabridin	357.169	9.43248	pos	M+CH3OH+H	C20H20O4	49.7	0	-1.28511	C10421	HMDB0034188;LMPK12080012	59870-68-7;	49	CC1(C)C=CC2=C(C=CC3=C2OCC(C2=C(O)C=C(O)C=C2)C3)O1	Flavonoids	600749
Licoricesaponin G2	839.405	9.31823	pos	M+H	C42H62O17	79.6	0	-0.779015	-	HMDB0039318	-	55.2	CC1(C(=O)O)CCC2(C)CCC3(C)C(=CC(=O)C4C5(C)CCC(OC6OC(C(=O)O)C(O)C(O)C6OC6OC(C(=O)O)C(O)C(O)C6O)C(C)(CO)C5CCC43C)C2C1	Terpenoids	285597
Madecassic acid	487.341	9.31823	pos	M+H-H2O	C30H48O6	40.8	0	-0.847314	-	HMDB0036670	18449-41-7	47.2	CC1CCC2(C(=O)O)CCC3(C)C(=CCC4C5(C)CC(O)C(O)C(C)(CO)C5C(O)CC43C)C2C1C	Terpenoids	33172.2
Nardosinone	251.164	9.02032	pos	M+H	C15H22O3	58.8	0	-0.964409	-	HMDB0255460	-	50	CC1CCC=C2C(=O)CC3OOC(C)(C)C3C21C	Terpenoids	19813.8
8-Demethylsideroxylin	299.091	8.86007	pos	M+H	C17H14O5	80.8	0	-0.903562	-	HMDB0029512;LMPK12111017	80621-54-1;	55.2	COC1=C(C)C(O)=C2C(=O)C=C(C3=CC=C(O)C=C3)OC2=C1	Flavonoids	51476.7
1-Acetyl-Beta-Carboline	211.086	8.72308	pos	M+H	C13H10N2O	90.7	0	-0.465996	-	-	-	55.2	CC(=O)C1=NC=CC2=C1NC1=CC=CC=C12	Alkaloids and derivatives	18887.1
Apigenin dimethyl ether	299.091	8.63203	pos	M+H	C17H14O5	91.4	0	-1.13767	C10019	HMDB0132454	5128-44-9	57.1	COC1=CC=C(C2=CC(=O)C3=C(O)C=C(OC)C=C3O2)C=C1	Flavonoids	12816.3
Cnidilide	195.138	8.56382	pos	M+H	C12H18O2	82.8	0	0.128847	C16937	HMDB0302259	3674/3/1;_	55.1	CCCCC1OC(=O)C2C=CCCC12	Others	26491.4
Tectochrysin	269.081	8.51832	pos	M+H	C16H12O4	63	0	-0.946418	C11621	-;LMPK12110190	520-28-5;	51.9	COC1=CC(O)=C2C(=O)C=C(C3=CC=CC=C3)OC2=C1	Flavonoids	1.50244e+06
17-hydroxyisolathyrol	351.214	8.49567	pos	M+H	C20H30O5	39	0	-8.30816	-	-	-	44.7	CC1=CC2C(CC=C(CO)C(O)C3C(O)C(C)CC3(O)C1=O)C2(C)C	-	54953.4
3-Butylidenephthalide	189.091	8.47303	pos	M+H	C12H12O2	73	0	-0.0894193	C16924	HMDB0032061	551-08-6	53.7	CCCC=C1OC(=O)C2=CC=CC=C12	Coumarins and derivatives	27349.1
7-(4-Hydroxyphenyl)-1-phenyl-4-hepten-3-one	281.153	8.45017	pos	M+H	C19H20O2	63.9	0	-1.31728	-	HMDB0033295	100667-52-5	52	O=C(C=CCCC1=CC=C(O)C=C1)CCC1=CC=CC=C1	Others	100401
Benzylideneacetone	147.08	8.45017	pos	M+H	C10H10O	69.1	0	-0.0932502	-	HMDB0031617	122-57-6	52.5	CC(=O)C=CC1=CC=CC=C1	-	4566.74
Methylgingerol	309.206	8.3816	pos	M+H	C18H28O4	38.3	0	-1.53826	-	HMDB0029852	-	46.4	CCCCCC(O)CC(=O)CCC1=CC=C(OC)C(OC)=C1	Others	13991
Bisphenol A	229.122	8.3816	pos	M+H	C15H16O2	64	0	-0.670132	C13624	HMDB0032133	1980/5/7;80-05-7	51.9	CC(C)(C1=CC=C(O)C=C1)C1=CC=C(O)C=C1	Others	64443.3
Pterosin B	201.128	8.3816	pos	M+H-H2O	C14H18O2	69.5	0	0.650987	-	HMDB0030759	34175-96-7	52.3	CC1=CC2=C(C(=O)C(C)C2)C(C)=C1CCO	Others	9648.5
Curcumenol	235.169	8.33587	pos	M+H	C15H22O2	92	0	-1.16024	C16942	HMDB0033960	-;19431-84-6	57	CC1=CC2(O)OC3(CC2=C(C)C)C(C)CCC13	Terpenoids	55363.2
Muricarpone B	313.143	8.13045	pos	M+H-H2O	C19H22O5	80.8	0	-1.59147	-	-	-	55.1	O=C(CCCCC1=CC(O)=C(O)C=C1)CCC1=CC(O)=C(O)C=C1	Others	32642.5
Mayurone	205.159	8.13045	pos	M+H	C14H20O	75.8	0	-0.553193	-	-	-	54.2	CC1(C)CCCC2(C)C=CC(=O)C3CC312	Others	7975.19
2-Hydroxycinnamaldehyde	149.06	8.13045	pos	M+H	C9H8O2	61.5	0	0.00262506	-	-	-	51.5	O=CC=CC1=CC=CC=C1O	Others	6916.88
Myristic acid	246.243	8.0847	pos	M+NH4	C14H28O2	91.2	0	-0.605712	C06424	HMDB0000806;LMFA01010014;PW_C000643	544-63-8;	57.7	CCCCCCCCCCCCCC(=O)O	Lipids	48075.9
Anhydrobelachinal	469.331	8.03863	pos	M+H	C30H44O4	60.8	0	-0.975946	-	-	-	51.4	CC(C)=CCCC(C)=CC=CC(C)=CC1CC23C(OCCCC2C(=C(C)C=O)CCC3(C)O)O1	Terpenoids	1.19314e+06
Methyl 4-Methoxycinnamate	193.086	7.94715	pos	M+H	C11H12O3	79.2	0	0.301763	-	-	-	54.3	COC(=O)C=CC1=CC=C(OC)C=C1	Phenolic acids and derivatives	5770.02
Dimethyl sebacate	213.148	7.65023	pos	M+H-H2O	C12H22O4	36.5	0	-0.385013	-	-	-	45.8	COC(=O)CCCCCCCCC(=O)OC	Lipids	6871.61
Gingerenone C	327.159	7.4908	pos	M+H	C20H22O4	50.3	0	-1.59913	-	HMDB0034720	128701-01-9	48.9	COC1=C(O)C=CC(CCC(=O)C=CCCC2=CC=C(O)C=C2)=C1	Others	49096.2
(R)-ar-Turmerone	217.159	7.46798	pos	M+H	C15H20O	60.1	0	-0.605824	-	HMDB0035612	532-65-0	51.4	CC(C)=CC(=O)CC(C)C1=CC=C(C)C=C1	Terpenoids	489644
1-(4-methylphenyl)ethanone	117.07	7.46798	pos	M+H-H2O	C9H10O	90.9	0	1.40367	-	HMDB0032608	122-00-9	56.9	CC(=O)C1=CC=C(C)C=C1	-	4674.67
Tanshinone II A	295.132	7.23945	pos	M+H	C19H18O3	40.2	0	-1.49357	-	HMDB0258715	-	46.9	CC1=COC2=C1C(=O)C(=O)C1=C2C=CC2=C1CCCC2(C)C	Terpenoids	37744
Eurycomalactone	390.19	7.21678	pos	M+ACN+H	C19H24O6	38.2	0	-1.82726	C08759	-	23062-24-0	46.6	CC1=CC(=O)C(O)C2(C)C1CC(=O)C1(C)C3C(=O)OC(C3C)C(O)C12	-	38733.1
4-Methoxycinnamaldehyde	163.075	7.21678	pos	M+H	C10H10O2	83.8	0	-0.499985	C10475	HMDB0032611	1963-36-6;24680-50-0	56	COC1=CC=C(C=CC=O)C=C1	Others	23218.9
3-phenylpropionic acid	133.065	7.21678	pos	M+H-H2O	C9H10O2	42	0	0.188653	C05629	HMDB0000764	501-52-0	47.6	O=C(O)CCC1=CC=CC=C1	Phenolic acids and derivatives	12188.4
Aromatic aldehyde	107.049	7.21678	pos	M+H	C7H6O	92.2	0	2.11899	C00193	-	-	57.7	O=CC1=CC=CC=C1	Others	31948.2
Terbutaline	208.133	7.1257	pos	M+H-H2O	C12H19NO3	42.3	0	-0.767388	C07129	HMDB0015009	23031-25-6	47.5	CC(C)(C)NCC(O)C1=CC(O)=CC(O)=C1	Others	21125.1
Pterosin Z	233.153	7.01137	pos	M+H	C15H20O2	44.1	0	-1.38445	-	-	-	47.8	CC1=CC2=C(C(=O)C(C)(C)C2)C(C)=C1CCO	-	106312
Indene	117.07	6.98873	pos	M+H	C9H8	89.8	0	1.50369	-	HMDB0253451	-	56.6	C1=CC2=CC=CC=C2C1	Others	6157.13
3,17,21-trihydroxypregnane-11,20-dione	347.221	6.96592	pos	M+H-H2O	C21H32O5	48.1	0	-0.786072	-	-	-	48.5	CC12CCC(O)CC1CCC1C2C(=O)CC2(C)C1CCC2(O)C(=O)CO	Steroids and steroid derivatives	292.084
Dibutyl phthalate	279.156	6.71502	pos	M+H	C16H22O4	57.4	0	-9.45106	C14214	HMDB0033244	84-74-2	46	CCCCOC(=O)C1=CC=CC=C1C(=O)OCCCC	Phenolic acids and derivatives	12693.3
3,2'-Dihydroxyflavone	255.065	6.6009	pos	M+H	C15H10O4	73.4	0	-1.50232	-	-	-	53.2	O=C1C(O)=C(C2=CC=CC=C2O)OC2=CC=CC=C12	-	4393.48
Curcumol	237.185	6.37255	pos	M+H	C15H24O2	59.2	0	-0.974022	-	HMDB0038122	4871-97-0	50.9	C=C1CC2(O)OC3(CC2C(C)C)C(C)CCC13	Terpenoids	19035
11(13)-dehydroivaxillin	265.143	6.25838	pos	M+H	C15H20O4	36.7	0	-1.42112	-	-	-	46	C=C1C(=O)OC2CC3(C)OC3CCC3(C)OC3CC12	Terpenoids	31893.3
Taurohyocholic acid	480.278	6.19133	pos	M+H-2H2O	C26H45NO7S	95.1	0	-0.148621	C15516	LMST05040010	0	57	CC(CCC(=O)NCCS(=O)(=O)O)C1CCC2C3C(O)C(O)C4CC(O)CCC4(C)C3CCC12C	Steroids and steroid derivatives	876.212
7-Hydroxycadalene	215.143	6.16882	pos	M+H	C15H18O	38.5	0	-0.605966	-	-	-	46.8	CC1=CC2=C(C(C)C)C=CC(C)=C2C=C1O	Terpenoids	21433.9
2,6-Dimethylnaphthalene	157.101	6.16882	pos	M+H	C12H12	83.5	0	-1.62308	C14330	HMDB0059764	581-42-0;_	55.2	CC1=CC2=C(C=C1)C=C(C)C=C2	Others	9492.69
Methyl indole-3-acetate	190.086	6.14622	pos	M+H	C11H11NO2	74.6	0	-0.0192895	-	HMDB0029738	1912-33-0	54.5	COC(=O)CC1=CNC2=CC=CC=C12	Indoles and derivatives	16942.5
Eucannabinolide	443.167	6.1013	pos	M+Na	C22H28O8	59.4	0	-1.77399	-	HMDB0303565	-	48.5	C=C1C(=O)OC2C=C(C)C(OC(C)=O)CC=C(C)CC(OC(=O)C(=CCO)CO)C12	-	22360.4
(E)-7-(4-hydroxy-3-methoxyphenyl)-1-phenylhept-4-en-3-one	311.164	6.01007	pos	M+H	C20H22O3	43	0	-2.04298	-	-	-	47.5	COC1=C(O)C=CC(CCC=CC(=O)CCC2=CC=CC=C2)=C1	Others	14797.8
Biochanin A	285.075	5.9873	pos	M+H	C16H12O5	94.3	0	-1.36125	C00814	HMDB0002338;LMPK12050229	491-80-5;	58	COC1=CC=C(C2=COC3=CC(O)=CC(O)=C3C2=O)C=C1	Flavonoids	917751
(6aR,11aR)-9,10-dimethoxy pterocarpan-3-O-beta-D-glucopyanoside	463.159	5.91885	pos	M+H	C23H26O10	96.3	0	-1.16697	-	-	-	58.5	COC1=C(OC)C2=C(C=C1)C1COC3=C(C=CC(OC4OC(CO)C(O)C(O)C4O)=C3)C1O2	-	85859.5
Veratraldehyde	167.07	5.80447	pos	M+H	C9H10O3	57	0	0.0849186	C02201	HMDB0032138	120-14-9	50.7	COC1=C(OC)C=C(C=O)C=C1	Others	52540.6
4-Isopropylbenzaldehyde	149.096	5.75875	pos	M+H	C10H12O	50.3	0	0.211817	C06577	HMDB0002214	122-03-2	48.4	CC(C)C1=CC=C(C=O)C=C1	Terpenoids	5171.65
Carabrone	231.138	5.73595	pos	M+H-H2O	C15H20O3	66.9	0	-0.92289	-	-	-	51.9	C=C1C(=O)OC2CC3(C)C(CCC(C)=O)C3CC12	Terpenoids	11450.7
3,4,5-Trimethoxycinnamyl alcohol	247.094	5.66735	pos	M+Na	C12H16O4	56.3	0	-1.05024	-	-	-	49.4	COC1=CC(C=CCO)=CC(OC)=C1OC	-	5949.58
Stemanthrene A	287.125	5.57592	pos	M+H	C17H18O4	45.9	0	-9.55054	-	-	-	45.8	COC1=C(O)C=CC2=C1CCC1=CC(O)=C(C)C(OC)=C12	Others	30533.4
N-Feruloyltyramine	314.138	5.5531	pos	M+H	C18H19NO4	88.2	0	-1.58027	C02717	HMDB0029365	66648-43-9	56.8	COC1=C(O)C=CC(C=CC(=O)NCCC2=CC=C(O)C=C2)=C1	Others	29716.7
8-Methylretusin-7-O-glucopyranoside	461.144	5.53012	pos	M+H	C23H24O10	95.3	0	-1.31484	-	-	-	58.1	COC1=CC=C(C2=COC3=C(C=CC(OC4OC(CO)C(O)C(O)C4O)=C3OC)C2=O)C=C1	-	15596
Ononin	431.133	5.46288	pos	M+H	C22H22O9	99.6	0	-1.10463	C10509	HMDB0033987;LMPK12050014	486-62-4;	59.4	COC1=CC=C(C2=COC3=C(C=CC(OC4OC(CO)C(O)C(O)C4O)=C3)C2=O)C=C1	Flavonoids	1.3378e+06
(-)-Senkyunolide J	227.128	5.44047	pos	M+H	C12H18O4	54.3	0	-0.824101	-	-	-	48.7	CCCCC1OC(=O)C2=C1CCC(O)C2O	-	4251.62
Acetyleugenol	207.101	5.39507	pos	M+H	C12H14O3	69.2	0	-0.589026	C14567	HMDB0034122	93-28-7	53	C=CCC1=CC(OC)=C(OC(C)=O)C=C1	Others	109393
N-methyl-l-phenylalanine	162.091	5.37215	pos	M+H-H2O	C10H13NO2	41.2	0	-0.129549	-	-	-	47.7	CNC(CC1=CC=CC=C1)C(=O)O	-	196163
Coumarin	147.044	5.32655	pos	M+H	C9H6O2	76.9	0	-0.0301937	C05851	HMDB0001218	91-64-5	54.5	O=C1C=CC2=CC=CC=C2O1	Coumarins and derivatives	6579.9
Cis-carvyl acetate	195.138	5.30372	pos	M+H	C12H18O2	37.7	0	0.110102	-	HMDB0302258	-	45.9	C=C(C)C1CC=C(C)C(OC(C)=O)C1	-	4759.62
Jasmonic acid	211.133	5.28108	pos	M+H	C12H18O3	63.7	0	-0.81248	C08491	HMDB0032797;LMFA02020001	6894-38-8;59366-47-1;	51.6	CCC=CCC1C(=O)CCC1CC(=O)O	Lipids	17582.6
Glycyroside	563.175	5.25827	pos	M+H	C27H30O13	97.3	0	-0.958611	-	LMPK12050024	0	58.9	COC1=CC=C(C2=COC3=CC(OC4OC(CO)C(O)C(O)C4OC4OCC(O)(CO)C4O)=CC=C3C2=O)C=C1	Flavonoids	39938.5
Tilianin	447.129	5.25827	pos	M+H	C22H22O10	92.8	0	-0.0967025	-	HMDB0259092	-	57.2	COC1=CC=C(C2=CC(=O)C3=C(O)C=C(OC4OC(CO)C(O)C(O)C4O)C=C3O2)C=C1	Flavonoids	28378.2
Emodin-3-methyl ether/Physcion	285.075	5.25827	pos	M+H	C16H12O5	70.2	0	-1.32519	-	-	-	52.8	COC1=CC2=C(C(=O)C3=C(C=C(C)C=C3O)C2=O)C(O)=C1	-	13897.4
Isoliquiritin	419.133	5.23545	pos	M+H	C21H22O9	99.8	0	-1.11471	C16978	HMDB0037318;LMPK12120021	5041-81-6;	59.3	O=C(C=CC1=CC=C(OC2OC(CO)C(O)C(O)C2O)C=C1)C1=C(O)C=C(O)C=C1	Flavonoids	223961
7-methoxy-4-methylcoumarin	191.07	5.18972	pos	M+H	C11H10O3	77.5	0	-0.739466	-	-	-	55	COC1=CC2=C(C=C1)C(C)=CC(=O)O2	Coumarins and derivatives	149603
Paeoniflorigenone	319.117	5.076	pos	M+H	C17H18O6	62.5	0	-1.36158	C17453	-	-	51.5	CC12CC(=O)C3CC1(O)OC(O2)C3COC(=O)C1=CC=CC=C1	Phenolic acids and derivatives	143319
Mellein	179.07	5.05353	pos	M+H	C10H10O3	71.8	0	-0.341925	-	HMDB0301747	480-33-1	53.8	CC1CC2=CC=CC(O)=C2C(=O)O1	Others	79940.2
4-Methoxycinnamic acid	161.06	5.05353	pos	M+H-H2O	C10H10O3	83.8	0	-0.399203	-	HMDB0002040;HMDB0246971	943-89-5;_	56.2	COC1=CC=C(C=CC(=O)O)C=C1	Phenolic acids and derivatives	25167.4
3,4-dimethylbenzoic acid	133.065	5.05353	pos	M+H-H2O	C9H10O2	60.3	0	0.243953	-	HMDB0002237	619-04-5	51.5	CC1=C(C)C=C(C(=O)O)C=C1	Phenolic acids and derivatives	48859.8
2-Methylanisole	105.07	5.05353	pos	M+H-H2O	C8H10O	37.3	0	2.68738	-	HMDB0032074	578-58-5	44	COC1=CC=CC=C1C	-	8603.45
Liquiritin apioside	551.175	5.03085	pos	M+H	C26H30O13	93.4	0	-1.16126	-	HMDB0037491	74639-14-8	57.7	O=C1CC(C2=CC=C(OC3OC(CO)C(O)C(O)C3OC3OCC(O)(CO)C3O)C=C2)OC2=C1C=CC(O)=C2	Flavonoids	64398.7
Vanillin	153.055	4.87113	pos	M+H	C8H8O3	43.8	0	-0.3394	C00755	HMDB0012308	121-33-5	47.4	COC1=C(O)C=CC(C=O)=C1	Others	4384.32
Cinnamyl alcohol	117.07	4.82555	pos	M+H-H2O	C9H10O	89.4	0	1.54927	C02394	HMDB0029697;HMDB0029698;HMDB0029697;HMDB0029698	104-54-1;4407-36-7	56.2	OCC=CC1=CC=CC=C1	Others	2633.29
Pratensein 7-O-beta-D-glucopyranoside	463.123	4.78012	pos	M+H	C22H22O11	97.3	0	-1.48843	-	-	-	58.5	COC1=C(O)C=C(C2=COC3=CC(OC4OC(CO)C(O)C(O)C4O)=CC(O)=C3C2=O)C=C1	-	17359.8
Loliolide	197.117	4.68847	pos	M+H	C11H16O3	88.8	0	0.445721	-	HMDB0302428	-	56.4	CC1(C)CC(O)CC2(C)OC(=O)C=C12	Others	19096.7
Glycitein	285.076	4.61987	pos	M+H	C16H12O5	88.1	0	-0.302582	C14536	HMDB0005781;LMPK12050104	40957-83-3;	56.4	COC1=C(O)C=C2OC=C(C3=CC=C(O)C=C3)C(=O)C2=C1	Flavonoids	4998.25
Indole-3-acetaldehyde	201.102	4.55117	pos	M+ACN+H	C10H9NO	35.9	0	0.260949	C00637	HMDB0001190	2591-98-2	46.3	O=CCC1=CNC2=CC=CC=C12	Indoles and derivatives	1198.5
1-phenylpropane-1,2-dione	131.049	4.5283	pos	M+H-H2O	C9H8O2	67	0	0.782832	C17268	HMDB0035243	579-07-7	52.3	CC(=O)C(=O)C1=CC=CC=C1	Others	5023.95
Isofraxidin	223.06	4.43678	pos	M+H	C11H10O5	92	0	-0.676035	C17480	HMDB0253642	486-21-5;_	57.4	COC1=C(O)C(OC)=C2OC(=O)C=CC2=C1	Coumarins and derivatives	6726.42
Britannilactone	267.159	4.39143	pos	M+H	C15H22O4	41.7	0	-0.86272	-	-	-	47.1	C=C1C(=O)OC2CC(C)=C(C(C)CCCO)C(O)C12	Terpenoids	8963.85
Liquiritigenin	257.081	4.27882	pos	M+H	C15H12O4	98.2	0	-0.734966	C09762	HMDB0029519;LMPK12140061	578-86-9;	59	O=C1CC(C2=CC=C(O)C=C2)OC2=C1C=CC(O)=C2	Flavonoids	824430
L(-)-Carvone	151.112	4.25675	pos	M+H	C10H14O	71	0	0.0539548	C01767	HMDB0035089	6485-40-1	53	C=C(C)C1CC=C(C)C(=O)C1	Terpenoids	9082.16
Sulcatone	127.112	4.192	pos	M+H	C8H14O	54.8	0	0.841535	C07287	HMDB0035915	110-93-0	50.1	CC(=O)CCC=C(C)C	Others	1199.22
2-oxindole	134.06	4.1705	pos	M+H	C8H7NO	80.5	0	0.385349	C12312	HMDB0061918	59-48-3	54.8	O=C1CC2=CC=CC=C2N1	Indoles and derivatives	9192.44
Decaethylene glycol	476.306	3.99013	pos	M+NH4	C20H42O11	76.9	0	-0.250919	-	-	-	54.8	OCCOCCOCCOCCOCCOCCOCCOCCOCCOCCO	Others	1835.03
6-methylcoumarin	161.06	3.9684	pos	M+H	C10H8O2	70.1	0	-0.209314	-	HMDB0032394	92-48-8	53.3	CC1=CC2=C(C=C1)OC(=O)C=C2	-	44815.6
Chavicol	135.081	3.9684	pos	M+H	C9H10O	75.8	0	0.48108	C16930	HMDB0034107	501-92-8	54.1	C=CCC1=CC=C(O)C=C1	Others	15739.7
3,5-dimethylphenol	123.081	3.9684	pos	M+H	C8H10O	51.2	0	1.35164	-	HMDB0246064	-	49	CC1=CC(O)=CC(C)=C1	Others	19312.1
4-Cresol	109.065	3.9684	pos	M+H	C7H8O	87.6	0	2.20349	C01468	HMDB0001858	106-44-5	56.2	CC1=CC=C(O)C=C1	Others	5369.3
2,6,6-Trimethyl-2-cyclohexene-1,4-dione	153.091	3.94605	pos	M+H	C9H12O2	56.2	0	0.281927	-	HMDB0040216	1125-21-9	50.4	CC1=CC(=O)CC(C)(C)C1=O	Others	1277.87
Pyridoxine	134.06	3.87783	pos	M+H-2H2O	C8H11NO3	63.4	0	0.409723	C00314	HMDB0000239;PW_C000161	65-23-6	51.3	CC1=NC=C(CO)C(CO)=C1O	Vitamins	19543.6
Chrysin-7-O-Glucuronide	431.097	3.78855	pos	M+H	C21H18O10	86.7	0	-0.312948	-	-	-	56.5	O=C(O)C1OC(OC2=CC(O)=C3C(=O)C=C(C4=CC=CC=C4)OC3=C2)C(O)C(O)C1O	Flavonoids	64.8147
Agarotetrol	319.117	3.78855	pos	M+H	C17H18O6	56.2	0	-0.849426	-	-	-	50.4	O=C1C=C(CCC2=CC=CC=C2)OC2=C1C(O)C(O)C(O)C2O	Others	563440
Xanthoxyline	197.081	3.78855	pos	M+H	C10H12O4	74.7	0	-0.458001	C10726	HMDB0029645	90-24-4	54.5	COC1=CC(O)=C(C(C)=O)C(OC)=C1	Others	236735
Cinnamaldehyde	133.065	3.78855	pos	M+H	C9H8O	75.9	0	0.354129	C00903	HMDB0003441	104-55-2	54.7	O=CC=CC1=CC=CC=C1	Others	20980.4
2-methylpyridin-3-ol	110.06	3.78855	pos	M+H	C6H7NO	61.3	0	2.44303	-	-	-	51.3	CC1=C(O)C=CC=N1	-	90053.3
L-glycine	76.04	3.78855	pos	M+H	C2H5NO2	60.4	0	8.83966	-	-	-	49.6	NCC(=O)O	Amino acids and derivatives	1259.41
Scopoletin	193.05	3.74365	pos	M+H	C10H8O4	73.4	0	0.225246	C01752	HMDB0034344	92-61-5	54	COC1=C(O)C=C2OC(=O)C=CC2=C1	Coumarins and derivatives	74073.3
4-Hydroxybenzaldehyde	105.034	3.4031	pos	M+H-H2O	C7H6O2	96.4	0	3.03626	C00633	HMDB0011718	123-08-0	58.4	O=CC1=CC=C(O)C=C1	Others	2334.51
Hydrangenol	257.081	3.35808	pos	M+H	C15H12O4	43.5	0	-0.142095	C10262	-	480-47-7	47.5	O=C1OC(C2=CC=C(O)C=C2)CC2=C1C(O)=CC=C2	Others	20860.6
L-Homotyrosine	196.097	3.29037	pos	M+H	C10H13NO3	49.8	0	0.849352	C18622	-	-	48.6	NC(CCC1=CC=C(O)C=C1)C(=O)O	Amino acids and derivatives	12040.1
Armepavine	314.175	3.26773	pos	M+H	C19H23NO3	82.9	0	-0.736764	C09342	-	524-20-9	55.7	COC1=C(OC)C=C2C(=C1)CCN(C)C2CC1=CC=C(O)C=C1	Others	309378
3-Hydroxypicolinic acid	140.034	3.26773	pos	M+H	C6H5NO3	95	0	0.378502	C18620	HMDB0013188	-;874-24-8	57.9	O=C(O)C1=C(O)C=CC=N1	Others	74195.4
Gamma-glutamylphenylalanine	295.129	3.20023	pos	M+H	C14H18N2O5	89.9	0	-0.30122	-	HMDB0000594	7432-24-8	56.9	NC(CCC(=O)NC(CC1=CC=CC=C1)C(=O)O)C(=O)O	Amino acids and derivatives	4997.04
Plumbagin	206.081	3.06432	pos	M+NH4	C11H8O3	38.6	0	0.985452	C10387	HMDB0256646	481-42-5;_	47	CC1=CC(=O)C2=C(C=CC=C2O)C1=O	Quinones	129920
Ethylmethylmaleimide	140.071	3.06432	pos	M+H	C7H9NO2	66.2	0	-0.561927	-	-	-	52.2	CCC1=C(C)C(=O)NC1=O	-	15527
Securinine	250.144	2.97412	pos	M+CH3OH+H	C13H15NO2	62.2	0	-0.495716	C10614	-	5610-40-2	51.8	O=C1C=C2C=CC3CC2(O1)C1CCCCN31	-	103285
3-Furfuryl 2-pyrrolecarboxylate	192.065	2.84312	pos	M+H	C10H9NO3	35.8	0	-0.104555	-	-	-	46.6	O=C(OCC1=COC=C1)C1=CC=CN1	Others	358254
Loganin	391.161	2.7556	pos	M+H	C17H26O10	36	0	2.14681	C01433	-;LMPR0102070001	18524-94-2;	45.6	COC(=O)C1=COC(OC2OC(CO)C(O)C(O)C2O)C2C1CC(O)C2C	Terpenoids	85457.3
Phloroglucinol	127.039	2.689	pos	M+H	C6H6O3	79.3	0	1.14515	C02183	HMDB0013675	108-73-6	55.4	OC1=CC(O)=CC(O)=C1	Phenolic acids and derivatives	1.1653e+06
Pyrogallol	109.029	2.10655	pos	M+H-H2O	C6H6O3	86.2	0	2.42423	C01108	HMDB0013674	87-66-1	56.1	OC1=CC=CC(O)=C1O	Others	99704.8
L-phenylalanine	166.086	2.00038	pos	M+H	C9H11NO2	97.2	0	0.380158	C00079	HMDB0000159;PW_C000104	63-91-2	57.4	NC(CC1=CC=CC=C1)C(=O)O	Amino acids and derivatives	58777.9
P-hydroxylbenzyl alcohol	107.049	2.00038	pos	M+H-H2O	C7H8O2	44.4	0	2.62841	-	-	-	47.3	OCC1=CC=C(O)C=C1	Others	2569.75
1,3-Dimethoxybenzene	103.055	2.00038	pos	M+H-2H2O	C8H10O2	41.6	0	2.57264	-	HMDB0029672	151-10-0	45.9	COC1=CC(OC)=CC=C1	Others	911.831
5-Hydroxyindoleacetic acid	192.066	1.93703	pos	M+H	C10H9NO3	84.2	0	0.348436	C05635	HMDB0000763;PW_C000609	54-16-0	55.9	O=C(O)CC1=CNC2=C1C=C(O)C=C2	Indoles and derivatives	9275.97
Trans-2-Hexenal	99.0808	1.74207	pos	M+H	C6H10O	46.8	0	4.01421	C08497	HMDB0031496;HMDB0253154	6728-26-3	47.9	CCCC=CC=O	Others	10597.3
5-hydroxymethyl-2-furancarboxylic acid	143.034	1.71962	pos	M+H	C6H6O4	52.3	0	0.410989	C20448	HMDB0002432	6338-41-6	49.9	O=C(O)C1=CC=C(CO)O1	Others	299042
Eucalyptol	137.132	1.67515	pos	M+H-H2O	C10H18O	44.6	0	0.113482	C09844	HMDB0004472	470-82-6	48.1	CC12CCC(CC1)C(C)(C)O2	Steroids and steroid derivatives	27826.5
Benzene-1,2,4-triol	127.039	1.65272	pos	M+H	C6H6O3	71	0	0.935951	C02814	-	533-73-3	53.8	OC1=CC(O)=C(O)C=C1	Others	1.35612e+06
2-Furanmethanol	99.0445	1.65272	pos	M+H	C5H6O2	62	0	4.14125	C20441	HMDB0013742	98-00-0	51.2	OCC1=CC=CO1	Others	322826
Glutaric acid	115.039	1.27417	pos	M+H-H2O	C5H8O4	49.8	0	1.66335	C00489	HMDB0000661	110-94-1	48.9	O=C(O)CCCC(=O)O	Organic acids and derivatives	20917.9
Histamine	112.087	1.18497	pos	M+H	C5H9N3	37.6	0	2.23913	C00388	HMDB0000870;PW_C000693	51-45-6	46.6	NCCC1=CN=CN1	Others	136616
Vidarabine	268.104	1.14088	pos	M+H	C10H13N5O4	39.6	0	-0.256487	C07195	HMDB0014340	24356-66-9	47.5	NC1=NC=NC2=C1N=CN2C1OC(CO)C(O)C1O	Nucleotides and derivatives	911066
Adenine	136.062	1.14088	pos	M+H	C5H5N5	68.7	0	0.404315	C00147	HMDB0000034;PW_C000024	73-24-5	52.8	NC1=C2NC=NC2=NC=N1	Vitamins	265145
L-Norvaline	159.113	1.11847	pos	M+ACN+H	C5H11NO2	37.6	0	-0.0312565	C01826	-	6600-40-4	47.2	CCCC(N)C(=O)O	Amino acids and derivatives	1869.37
Piperidine	86.0969	1.11847	pos	M+H	C5H11N	65.3	0	5.96918	C01746	HMDB0034301	110-89-4	50.6	C1CCNCC1	Others	46518.4
2-hydroxycinnamic acid	165.055	1.0321	pos	M+H	C9H8O3	77.9	0	0.0266755	C01772	HMDB0002641	614-60-8	55.3	O=C(O)C=CC1=CC=CC=C1O	Phenolic acids and derivatives	9974.59
Uracil	113.035	1.0321	pos	M+H	C4H4N2O2	71.7	0	2.03529	C00106	HMDB0000300;PW_C000204	66-22-8	52.9	O=C1C=CNC(=O)N1	Others	19028
L-Tyrosine	182.081	0.749433	pos	M+H	C9H11NO3	98.1	0	-0.0936769	C00082	HMDB0000158;PW_C000103	60-18-4	57.6	NC(CC1=CC=C(O)C=C1)C(=O)O	Amino acids and derivatives	108569
L-methionine	150.058	0.749433	pos	M+H	C5H11NO2S	93.4	0	-0.373292	C00073	HMDB0000696;PW_C000548	63-68-3	56.5	CSCCC(N)C(=O)O	Amino acids and derivatives	16.3702
5-methylcytosine	126.066	0.749433	pos	M+H	C5H7N3O	65	0	0.593408	C02376	HMDB0002894	554-01-8	52.6	CC1=C(N)NC(=O)N=C1	Others	12563.3
Salicylaldehyde	123.044	0.749433	pos	M+H	C7H6O2	80.9	0	1.20827	C06202	HMDB0034170	1990/2/8;90-02-8	55.2	O=CC1=CC=CC=C1O	Others	8089.44
L-threonine	102.055	0.749433	pos	M+H-H2O	C4H9NO3	66.3	0	2.96303	C00188	HMDB0000167;PW_C000109	72-19-5	52.1	CC(O)C(N)C(=O)O	Amino acids and derivatives	55935.3
Homoserine	84.0449	0.749433	pos	M+H-2H2O	C4H9NO3	86.4	0	4.47136	C00263	HMDB0000719	672-15-1	55.7	NC(CCO)C(=O)O	Flavonoids	37596.4
Lotaustralin	262.128	0.731633	pos	M+H	C11H19NO6	47.8	0	-0.941159	C08334	HMDB0033865	534-67-8	48.6	CCC(C)(C#N)OC1OC(CO)C(O)C(O)C1O	Carbohydrates and derivatives	437093
N-Methylglutamic acid	162.076	0.731633	pos	M+H	C6H11NO4	38.1	0	-0.222054	C01046	HMDB0062660	35989-16-3	46	CNC(CCC(=O)O)C(=O)O	Amino acids and derivatives	33627.6
2-Aminoadipic acid	144.066	0.731633	pos	M+H-H2O	C6H11NO4	43.1	0	0.0316075	C00956	HMDB0302754	-	48.2	NC(CCCC(=O)O)C(=O)O	-	105982
Furfural	97.0288	0.731633	pos	M+H	C5H4O2	85.4	0	4.16059	C14279	HMDB0032914	1998/1/1	55.5	O=CC1=CC=CO1	Others	83713.5
L-histidine	156.077	0.63615	pos	M+H	C6H9N3O2	84.3	0	-0.137485	C00135	HMDB0000177;PW_C000116	71-00-1	55	NC(CC1=CN=CN1)C(=O)O	Amino acids and derivatives	77648.3
Proline betaine	144.102	0.63615	pos	M+H	C7H13NO2	69.3	0	-0.477809	C10172	HMDB0004827	471-87-4	53.6	C[N+]1(C)CCCC1C(=O)[O-]	Amino acids and derivatives	1.27875e+06
Dimethylformamide	74.0607	0.63615	pos	M+H	C3H7NO	45.7	0	8.48159	C03134	HMDB0001888	68-12-2	46.5	CN(C)C=O	Organic acids and derivatives	5070.8
L-arginine	175.119	0.617417	pos	M+H	C6H14N4O2	77.7	0	-0.429472	C00062	HMDB0000517;PW_C000396	74-79-3	54.9	NC(N)=NCCCC(N)C(=O)O	Amino acids and derivatives	139480
Trigonelline	138.055	0.617417	pos	M+H	C7H7NO2	82.3	0	-0.395019	C01004	HMDB0000875	535-83-1	56	C[N+]1=CC(C(=O)[O-])=CC=C1	Alkaloids and derivatives	675676
Creatine	132.077	0.617417	pos	M+H	C4H9N3O2	79.4	0	-0.147902	C00300	HMDB0000064;PW_C000046	57-00-1	54.9	CN(CC(=O)O)C(=N)N	Amino acids and derivatives	3868.82
L-Valine	118.086	0.617417	pos	M+H	C5H11NO2	88.7	0	0.890597	C00183	HMDB0000883;PW_C000704	72-18-4	56.4	CC(C)C(N)C(=O)O	Amino acids and derivatives	81370.3
Creatinine	114.066	0.617417	pos	M+H	C4H7N3O	60.3	0	1.73246	C00791	HMDB0000562	60-27-5	51.1	CN1CC(=O)NC1=N	Amino acids and derivatives	10955.4
2-hydroxyadipic acid	217.068	0.59705	pos	M+CH3OH+Na	C6H10O5	35.8	0	-1.03236	C02360	HMDB0000321;LMFA01170049	-;18294-85-4;	46.1	O=C(O)CCCC(O)C(=O)O	Lipids	8366.99
Choline	104.107	0.59705	pos	M+	C5H14NO+	83.3	0	-2.80321	C00114	HMDB0000097;PW_C000065	62-49-7	54.9	C[N+](C)(C)CCO	Others	1.74082e+06
Cyclohexanone	99.0808	0.181967	pos	M+H	C6H10O	61.5	0	3.68034	C00414	HMDB0003315	108-94-1	51.3	O=C1CCCCC1	Others	5602.84
(S)-(+)-alpha-Phellandrene	137.132	0.0137833	pos	M+H	C10H16	59.4	0	-0.215323	C11391	HMDB0034970	2243-33-6	51.5	CC1=CCC(C(C)C)C=C1	Terpenoids	12860
Glucoliquiritin	603.168	3.35808	pos	M+NH4, M+Na	C27H32O14	88.5	0	-0.958587	-	HMDB0039508	93446-18-5	56.2	O=C1CC(C2=CC=C(OC3OC(CO)C(O)C(O)C3O)C=C2)OC2=C1C=CC(OC1OC(CO)C(O)C(O)C1O)=C2	Flavonoids	15945.5
13-OxoODE	295.226	13.4186	pos	M+H	C18H30O3	92.7	0	-0.99332	C14765	HMDB0004668;LMFA02000252	-;_;	57.5	CCCCCC(=O)C=CC=CCCCCCCCC(=O)O	Lipids	39491.7
2'-Deoxymugineic acid	305.134	0.654933	pos	M+H	C12H20N2O7	41.4	0	-1.04731	C15485	-;HMDB0033909	74235-24-8;_	47.1	O=C(O)C(O)CCNC(CCN1CCC1C(=O)O)C(=O)O	Amino acids and derivatives	469330
6-Hydroxykynurenic acid	206.045	3.58445	pos	M+H	C10H7NO4	58.4	0	0.204389	C05663	-;HMDB0033528	3778-29-8;-;_	51.1	O=C(O)C1=CC(=O)C2=C(C=CC(O)=C2)N1	Others	4940.11
6-gingerol	295.188	5.57592	pos	M+H	C17H26O4	36	0	-9.35204	C10462	HMDB0005783;HMDB0252720	23513-14-6;_	43.3	CCCCCC(O)CC(=O)CCC1=CC(OC)=C(O)C=C1	Others	5513.33
Adenosine	268.104	0.767333	pos	M+H	C10H13N5O4	94.2	0	-0.728127	C00212	HMDB0000050;HMDB0247583;PW_C000034	58-61-7;_	57.2	NC1=C2N=CN(C3OC(CO)C(O)C3O)C2=NC=N1	Carbohydrates and derivatives	160744
Albiflorin	481.17	3.78855	pos	M+H	C23H28O11	98.3	0	-0.885467	C17457	-;HMDB0248116	39011-90-0;_	59.1	CC12CC(O)C3CC1(OC1OC(CO)C(O)C(O)C1O)C3(COC(=O)C1=CC=CC=C1)C(=O)O2	Terpenoids	1.29291e+06
Amphetamine	136.112	15.3862	pos	M+H	C9H13N	49.8	0	-0.0278159	C07514	HMDB0012128;HMDB0014328;HMDB0014328;HMDB0015516	300-62-9;51-64-9	49.4	CC(N)CC1=CC=CC=C1	Others	17248
Andrographolide	351.214	7.65023	pos	M+H	C20H30O5	54.3	0	-8.13769	C20214	-;HMDB0248395	5508-58-7;_	47.9	C=C1CCC2C(C)(CO)C(O)CCC2(C)C1CC=C1C(=O)OCC1O	Others	487838
Anethole	149.096	3.8552	pos	M+H	C10H12O	50	0	0.476102	C10428	-;HMDB0030837	4180-23-8;104-46-1;4180-23-8	48.6	CC=CC1=CC=C(OC)C=C1	Others	8967.66
Artemisinic acid	235.169	6.14622	pos	M+H	C15H22O2	63.7	0	-1.47383	C20309	-;HMDB0248622	80286-58-4;_	51.1	C=C(C(=O)O)C1CCC(C)C2CCC(C)=CC12	Terpenoids	53056.1
Asiatic acid	471.347	8.83722	pos	M+H-H2O	C30H48O5	51	0	-0.180325	C08617	-;HMDB0035782	464-92-6;76964-07-3	49	CC1CCC2(C(=O)O)CCC3(C)C(=CCC4C5(C)CC(O)C(O)C(C)(CO)C5CCC43C)C2C1C	Terpenoids	34287.8
Astragaloside i	891.47	12.228	pos	M+Na	C45H72O16	94.3	0	-1.06291	C17797	-;HMDB0248673	-;_	58	CC(=O)OC1C(O)COC(OC2CCC34CC35CCC3(C)C(C6(C)CCC(C(C)(C)O)O6)C(O)CC3(C)C5CC(OC3OC(CO)C(O)C(O)C3O)C4C2(C)C)C1OC(C)=O	Terpenoids	138653
Atractylenolide I	231.138	9.59277	pos	M+H	C15H18O2	75.3	0	-0.621597	C17885	-;HMDB0248706	-;_	54.3	C=C1CCCC2(C)C=C3OC(=O)C(C)=C3CC12	Others	82491.2
Atractylenolide II	233.153	6.16882	pos	M+H	C15H20O2	70.2	0	-1.42222	C17886	-;HMDB0248707	-;_	52.8	C=C1CCCC2(C)CC3OC(=O)C(C)=C3CC12	Terpenoids	55938.6
Benzoic acid	105.034	3.78855	pos	M+H-H2O	C7H6O2	68	0	2.59604	C00180	-;HMDB0001870	65-85-0	52.8	O=C(O)C1=CC=CC=C1	Phenolic acids and derivatives	30913.5
Bisdemethoxycurcumin	309.112	10.8204	pos	M+H	C19H16O4	94.4	0	-1.85699	C17743	-;HMDB0002114	24939-16-0	57.8	O=C(C=CC1=CC=C(O)C=C1)CC(=O)C=CC1=CC=C(O)C=C1	Others	19901.5
Cantharidin	197.081	5.05353	pos	M+H	C10H12O4	60.9	0	-0.65271	C16778	-;HMDB0249592	56-25-7;_	51.6	CC12C(=O)OC(=O)C1(C)C1CCC2O1	Others	229135
Cytidine	266.074	0.654933	pos	M+Na	C9H13N3O5	68.3	0	-1.48298	C00475	HMDB0000089;HMDB0248553;PW_C000061	65-46-3;_	52.2	NC1=NC(=O)N(C2OC(CO)C(O)C2O)C=C1	Nucleotides and derivatives	1148.83
Daidzin	439.099	6.6009	pos	M+Na	C21H20O9	74.4	0	-1.25897	C10216	HMDB0033991;HMDB0247842;LMPK12050013	552-66-9;_;	54.2	O=C1C(C2=CC=C(O)C=C2)=COC2=C1C=CC(OC1OC(CO)C(O)C(O)C1O)=C2	Flavonoids	233208
Demethoxycurcumin	339.122	11.1145	pos	M+H	C20H18O5	91.1	0	-1.17873	C17742	-;HMDB0033801	22608-11-3	56.9	COC1=C(O)C=CC(C=CC(=O)CC(=O)C=CC2=CC=C(O)C=C2)=C1	Others	13179.9
Emodin 8-glucoside	455.094	6.44115	pos	M+Na	C21H20O10	88.4	0	-1.17792	C10345	HMDB0302437;HMDB0303798;LMPK13040009	38840-23-2;_;	56.8	CC1=CC(O)=C2C(=O)C3=C(OC4OC(CO)C(O)C(O)C4O)C=C(O)C=C3C(=O)C2=C1	-	89300.7
Farrerol	301.107	3.78855	pos	M+H	C17H16O5	37.8	0	-1.38269	C09734	-;LMPK12140302	24211-30-1;	46.6	CC1=C(O)C(C)=C2OC(C3=CC=C(O)C=C3)CC(=O)C2=C1O	Flavonoids	106408
Germacrone	219.174	15.122	pos	M+H	C15H22O	43.3	0	-0.831795	C16966	-;HMDB0252704	6902-91-6;_	47.5	CC1=CCC(=C(C)C)C(=O)CC(C)=CCC1	Terpenoids	4693.04
Glycitin	447.128	6.82905	pos	M+H	C22H22O10	95.9	0	-1.48934	C16195	-;HMDB0002219	40246-10-4;_	58	COC1=C(OC2OC(CO)C(O)C(O)C2O)C=C2OC=C(C3=CC=C(O)C=C3)C(=O)C2=C1	Flavonoids	18049.9
Ligustilide	191.107	13.4414	pos	M+H	C12H14O2	94.7	0	-0.665176	C16987	HMDB0302720;HMDB0034277	4431-01-0	58.2	CCCC=C1OC(=O)C2=C1CCC=C2	Others	53269.1
Lycorine	288.123	5.1211	pos	M+H	C16H17NO4	48.6	0	-1.60001	C08532	-;HMDB0254256	476-28-8;_	47.5	OC1C=C2CCN3CC4=CC5=C(C=C4C(C1O)C23)OCO5	Alkaloids and derivatives	12730.8
Medicarpin	271.096	6.50968	pos	M+H	C16H14O4	83.5	0	-0.603884	C10503	-;HMDB0254403	32383-76-9;_	55.4	COC1=CC2=C(C=C1)C1COC3=C(C=CC(O)=C3)C1O2	Flavonoids	9234.59
Methyl cinnamate	163.075	7.5132	pos	M+H	C10H10O2	85.2	0	-0.342097	C06358	HMDB0303905;HMDB0033833	103-26-4;_	55.7	COC(=O)C=CC1=CC=CC=C1	Phenolic acids and derivatives	10030.3
Methyltestosterone	303.231	13.3554	pos	M+H	C20H30O2	63.6	0	-1.25155	C07198	HMDB0015655;HMDB0259471	58-18-4;_	51.6	CC12CCC(=O)C=C1CCC1C2CCC2(C)C1CCC2(C)O	-	777.6
Nicotinamide	123.055	0.749433	pos	M+H	C6H6N2O	57.2	0	0.66185	C00153	HMDB0001406;HMDB0303717	98-92-0;_	49.9	NC(=O)C1=CN=CC=C1	Vitamins	19215.3
Nootkatone	219.174	14.6632	pos	M+H	C15H22O	46.4	0	-0.575773	C17914	-;HMDB0013687	4674-50-4	48	C=C(C)C1CCC2=CC(=O)CC(C)C2(C)C1	Terpenoids	5631.16
Oleamide	282.279	13.8084	pos	M+H	C18H35NO	94.4	0	-1.04331	C19670	HMDB0002117;LMFA08010004	301-02-0;	58	CCCCCCCCC=CCCCCCCCC(N)=O	Lipids	188210
P-Tolualdehyde	121.065	9.95782	pos	M+H	C8H8O	89.2	0	1.01484	C06758	HMDB0029638;HMDB0303310	104-87-0;_	57	CC1=CC=C(C=O)C=C1	Others	4449.73
Pravastatin	425.25	7.4225	pos	M+H	C23H36O7	41.3	0	-7.0899	C01844	HMDB0005022;HMDB0256737;LMFA05000695;PW_C002369	81093-37-0;_;	45.4	CCC(C)C(=O)OC1CC(O)C=C2C=CC(C)C(CCC(O)CC(O)CC(=O)O)C21	-	44416.7
Quillaic acid	487.342	12.4998	pos	M+H	C30H46O5	44	0	-0.328239	C08972	-;HMDB0303399;LMPR0106150037	631-01-6;_;	48.3	CC1(C)CCC2(C(=O)O)C(O)CC3(C)C(=CCC4C5(C)CCC(O)C(C)(C=O)C5CCC43C)C2C1	Terpenoids	6839.24
Retinal	285.221	13.3554	pos	M+H	C20H28O	49.4	0	-1.13524	C00376	HMDB0001358;HMDB0244342;LMPR01090002;PW_C001048	116-31-4;_;	48.8	CC(C=CC=C(C)C=CC1=C(C)CCCC1(C)C)=CC=O	Vitamins	22.1853
Styrene	105.07	3.9684	pos	M+H	C8H8	88.2	0	3.09908	C07083	-;HMDB0034240	100-42-5	56.5	C=CC1=CC=CC=C1	Others	9418.87
Tropine	142.123	14.5308	pos	M+H	C8H15NO	67.4	0	-0.287046	C00729;C02066	-;HMDB0259297	120-29-6;_	51.7	CN1C2CCC1CC(O)C2	Alkaloids and derivatives	234176
Vitamin D2	419.33	10.2993	pos	M+Na	C28H44O	38	0	4.80418	C05441	HMDB0000900;HMDB0242614;LMST03010001	50-14-6;_;	45.6	C=C1CCC(O)CC1=CC=C1CCCC2(C)C1CCC2C(C)C=CC(C)C(C)C	Vitamins	11444.8
D-Sorbitol	181.071	0.587267	neg	M-H	C6H14O6	91.2	0	-4.23805	C00794	HMDB0000247	50-70-4	56.8	OCC(O)C(O)C(O)C(O)CO	Carbohydrates and derivatives	264753
Inositol	225.061	0.587267	neg	M+FA-H	C6H12O6	87.8	0	-2.13181	C00137	HMDB0000211	87-89-8	56.1	OC1C(O)C(O)C(O)C(O)C1O	Others	18329.1
Threonic Acid	135.029	0.62705	neg	M-H	C4H8O5	61.6	0	-8.5555	C01620	HMDB0000943	7306-96-9	50	O=C(O)C(O)C(O)CO	Carbohydrates and derivatives	106501
Trehalose	341.109	0.62705	neg	M-H	C12H22O11	89	0	0.533399	C01083	HMDB0000975;PW_C000776	99-20-7	57.3	OCC1OC(OC2OC(CO)C(O)C(O)C2O)C(O)C(O)C1O	Carbohydrates and derivatives	3.87821e+06
L-aspartic acid	132.029	0.645767	neg	M-H	C4H7NO4	81.5	0	-8.6363	C00049	HMDB0000191;PW_C000123	56-84-8	53.5	NC(CC(=O)O)C(=O)O	Amino acids and derivatives	25568.1
L-malic acid	133.013	0.6664	neg	M-H	C4H6O5	98.9	0	-8.69316	C00149	HMDB0000156;PW_C000101	97-67-6	57.7	O=C(O)CC(O)C(=O)O	Organic acids and derivatives	1.90646e+06
Uric acid	167.02	0.6664	neg	M-H	C5H4N4O3	93.6	0	-5.59103	C00366	HMDB0000289;PW_C000195	69-93-2	56.3	O=C1NC(=O)C2=C(N1)NC(=O)N2	Others	525.524
Citraconic acid	111.007	0.74995	neg	M-H2O-H	C5H6O4	35.8	0	-9.94553	C02226	HMDB0000634;LMFA01170099	498-23-7;	44.8	CC(=CC(=O)O)C(=O)O	Lipids	2.09181e+06
Itaconic acid	129.018	0.74995	neg	M-H	C5H6O4	64.6	0	-8.96533	C00490	HMDB0002092;LMFA01170063	97-65-4;	50.5	C=C(CC(=O)O)C(=O)O	Lipids	597760
Trans-Aconitate	154.997	0.74995	neg	M-H2O-H	C6H6O6	68.9	0	-6.84202	C02341	HMDB0000958	4023-65-8	51.2	O=C(O)C=C(CC(=O)O)C(=O)O	Organic acids and derivatives	29124.1
Isocitric acid	173.008	0.74995	neg	M-H2O-H	C6H8O7	82	0	-4.41043	C00311	HMDB0000193;PW_C000125	320-77-4	54.6	O=C(O)CC(C(=O)O)C(O)C(=O)O	Organic acids and derivatives	461646
Uridine	279.039	0.962617	neg	M+Cl	C9H12N2O6	84.8	0	-0.542902	C00299	HMDB0000296;PW_C000202	58-96-8	55.8	O=C1C=CN(C2OC(CO)C(O)C2O)C(=O)N1	Nucleotides and derivatives	3632.13
4-hydroxyproline	130.05	1.0512	neg	M-H	C5H9NO3	35.6	0	-8.52061	C01157	HMDB0000725;PW_C002643	51-35-4	44.8	O=C(O)C1CC(O)CN1	Amino acids and derivatives	18577.4
2'-Deoxyuridine	227.067	1.0512	neg	M-H	C9H12N2O5	52.6	0	-1.37661	C00526	HMDB0000012	951-78-0	49	O=C1C=CN(C2CC(O)C(CO)O2)C(=O)N1	Nucleotides and derivatives	3209.23
2-methylcitric acid	187.024	1.09595	neg	M-H2O-H	C7H10O7	67.2	0	-2.39126	-	HMDB0000379	6061-96-7	51.1	CC(C(=O)O)C(O)(CC(=O)O)C(=O)O	Organic acids and derivatives	26932
4-Pyridoxic acid	182.045	1.164	neg	M-H	C8H9NO4	85.3	0	-3.7437	C00847	HMDB0000017;PW_C000011	82-82-6	55.7	CC1=NC=C(CO)C(C(=O)O)=C1O	Others	86621.6
6-O-galloyl-beta-D-glucose	331.068	1.20947	neg	M-H	C13H16O10	67.1	0	1.3499	-	HMDB0302912	-	52.2	O=C(OCC1OC(O)C(O)C(O)C1O)C1=CC(O)=C(O)C(O)=C1	Phenolic acids and derivatives	509549
Gallic acid	169.013	1.32308	neg	M-H	C7H6O5	98.6	0	-4.44234	C01424	HMDB0005807	149-91-7	58.5	O=C(O)C1=CC(O)=C(O)C(O)=C1	Phenolic acids and derivatives	3.80882e+06
Shikimate	173.045	1.41397	neg	M-H	C7H10O5	76.5	0	-4.45378	C00493	HMDB0003070	138-59-0	53.6	O=C(O)C1=CC(O)C(O)C(O)C1	Organic acids and derivatives	141891
Salicyluric acid	194.045	1.50487	neg	M-H	C9H9NO4	47.5	0	-2.55997	C07588	HMDB0000840	487-54-7	39.7	O=C(O)CNC(=O)C1=CC=CC=C1O	Phenolic acids and derivatives	84325.9
8-Epideoxyloganic acid	359.135	1.66395	neg	M-H	C16H24O9	57.8	0	1.49915	C11649	-	-	50.4	CC1CCC2C(C(=O)O)=COC(OC3OC(CO)C(O)C(O)C3O)C12	Terpenoids	98265.4
Pyridoxal	166.05	1.77755	neg	M-H	C8H9NO3	42	0	-5.1021	C00250	HMDB0001545;PW_C001188	66-72-8	46.1	CC1=NC=C(CO)C(C=O)=C1O	Others	17246.2
Eudesmic acid	271.083	1.77755	neg	M+Hac-H	C10H12O5	42.1	0	1.53343	-	HMDB0033839	118-41-2	47.5	COC1=CC(C(=O)O)=CC(OC)=C1OC	Phenolic acids and derivatives	149995
4-Hydroxybenzoic acid glucoside	299.077	1.86842	neg	M-H	C13H16O8	78.3	0	0.558962	-	HMDB0303772	-	54.5	O=C(O)C1=CC=C(OC2OC(CO)C(O)C(O)C2O)C=C1	-	34819
Melezitose	485.152	2.20935	neg	M-H2O-H	C18H32O16	45.4	0	1.43684	C08243	HMDB0011730	597-12-6	47.8	OCC1OC(OC2C(O)C(CO)OC2(CO)OC2OC(CO)C(O)C(O)C2O)C(O)C(O)C1O	Carbohydrates and derivatives	164663
4-(beta-D-glucosyloxy)-3-hydroxy-benzoic acid	315.073	2.23225	neg	M-H	C13H16O9	86.4	0	1.62265	-	-	-	56.2	O=C(O)C1=CC(O)=C(OC2OC(CO)C(O)C(O)C2O)C=C1	Carbohydrates and derivatives	247947
Phenylacetic Acid	135.044	2.41455	neg	M-H	C8H8O2	85	0	-7.8112	C07086	HMDB0000209;PW_C000135	103-82-2	54.2	O=C(O)CC1=CC=CC=C1	Phenolic acids and derivatives	80836.2
3-Methyglutaric Acid	145.05	2.64153	neg	M-H	C6H10O4	54.6	0	-6.51728	-	-	-	48.6	CC(CC(=O)O)CC(=O)O	-	6579.4
Caffeoyl quinic acid	353.088	2.68698	neg	M-H	C16H18O9	97	0	1.56849	C00852	HMDB0003164	327-97-9;202650-88-2	58.1	O=C(C=CC1=CC(O)=C(O)C=C1)OC1CC(O)(C(=O)O)CC(O)C1O	Phenolic acids and derivatives	292207
P-Anisic Acid	151.039	2.77768	neg	M-H	C8H8O3	72.4	0	-6.58596	C02519	HMDB0001101	100-09-4	52	COC1=CC=C(C(=O)O)C=C1	Phenolic acids and derivatives	21663
Asperulosidic acid	431.12	2.82318	neg	M-H	C18H24O12	37.2	0	0.901091	-	HMDB0248668	-	45.9	CC(=O)OCC1=CC(O)C2C(C(=O)O)=COC(OC3OC(CO)C(O)C(O)C3O)C12	Terpenoids	137483
3-ethylphenol	121.065	2.95888	neg	M-H	C8H10O	50	0	-9.90945	C14386	HMDB0059873	620-17-7;_	47.4	CCC1=CC(O)=CC=C1	Others	22316
4-Phenolsulfonic acid	172.991	2.95888	neg	M-H	C6H6O4S	69.1	0	-4.81139	-	-	-	50.6	O=S(=O)(O)C1=CC=C(O)C=C1	-	289.935
D-(-)-Quinic acid	191.055	3.11368	neg	M-H	C7H12O6	83.7	0	-3.34486	C00296	HMDB0003072	77-95-2	55.4	O=C(O)C1(O)CC(O)C(O)C(O)C1	Phenolic acids and derivatives	90581.7
2-isopropylmalic acid	175.06	3.15762	neg	M-H	C7H12O5	93.9	0	-4.43286	C02504	HMDB0000402	-;49601-06-1	57.6	CC(C)C(O)(CC(=O)O)C(=O)O	Lipids	655828
Methyl gallate	183.029	3.20108	neg	M-H	C8H8O5	93.3	0	-3.78604	-	HMDB0254590	-	57	COC(=O)C1=CC(O)=C(O)C(O)=C1	Phenolic acids and derivatives	21169.1
4-caffeoylquinic acid	353.088	3.22387	neg	M-H	C16H18O9	94.1	0	1.43559	-	HMDB0030653	905-99-7	57.4	O=C(C=CC1=CC=C(O)C(O)=C1)OC1C(O)CC(O)(C(=O)O)CC1O	Phenolic acids and derivatives	544615
Isovanillin	151.039	3.40478	neg	M-H	C8H8O3	68.2	0	-6.75854	-	-	-	51.1	COC1=C(O)C=C(C=O)C=C1	Others	20066.3
Benzyl acuminose	401.146	3.5856	neg	M-H	C18H26O10	90	0	1.23777	-	-	-	56	OCC1(O)COC(OCC2OC(OCC3=CC=CC=C3)C(O)C(O)C2O)C1O	Carbohydrates and derivatives	34717
Cleroindicin B	203.092	3.78828	neg	M+FA-H	C8H14O3	39.5	0	-3.63317	-	-	-	45.2	O=C1CCC(O)(CCO)CC1	Others	4563.26
Vicenin iii	563.141	3.80932	neg	M-H	C26H28O14	85.3	0	0.159717	-	-	-	55.4	O=C1C=C(C2=CC=C(O)C=C2)OC2=C(C3OCC(O)C(O)C3O)C(O)=C(C3OC(CO)C(O)C(O)C3O)C(O)=C12	Flavonoids	123317
2-Hydroxycaproic acid	131.07	3.85375	neg	M-H	C6H12O3	63.9	0	-8.65172	-	HMDB0001624	6064-63-7	50.6	CCCCC(O)C(=O)O	Lipids	39426.4
2,6-dihydroxybenzoic acid	153.018	3.8764	neg	M-H	C7H6O4	92.8	0	-6.5094	-	HMDB0013676	303-07-1	56.7	O=C(O)C1=C(O)C=CC=C1O	Phenolic acids and derivatives	72494.9
Calycanthoside	383.099	3.9448	neg	M-H	C17H20O10	58.2	0	1.45215	-	-	-	49.5	COC1=C(OC2OC(CO)C(O)C(O)C2O)C(OC)=C2OC(=O)C=CC2=C1	Coumarins and derivatives	29285.7
Androsin	327.109	3.98912	neg	M-H	C15H20O8	71	0	0.210484	-	-	-	53.4	COC1=C(OC2OC(CO)C(O)C(O)C2O)C=CC(C(C)=O)=C1	Carbohydrates and derivatives	23523.8
Sinapic acid	223.061	4.0114	neg	M-H	C11H12O5	62.1	0	-2.25221	C00482	HMDB0032616	530-59-6;7362-37-0;7362-37-0	50.4	COC1=CC(C=CC(=O)O)=CC(OC)=C1O	Phenolic acids and derivatives	33692.4
4-hydroxy-3-methylbenzoic acid	151.039	4.05642	neg	M-H	C8H8O3	85.1	0	-6.70662	-	HMDB0004815	499-76-3	54.6	CC1=C(O)C=CC(C(=O)O)=C1	-	46238.8
Aloeemodin	269.046	4.16852	neg	M-H	C15H10O5	93.2	0	0.991248	C10294	HMDB0030829	481-72-1	56.9	O=C1C2=C(C(=O)C3=C1C=C(CO)C=C3O)C(O)=CC=C2	Quinones	11068.6
Liguiritigenin-7-O-beta-D-apiosyl-4'-O-beta-D-glucoside	549.162	4.2362	neg	M-H	C26H30O13	94.9	0	1.57842	-	-	-	58.3	O=C1CC(C2=CC=C(OC3OC(CO)C(O)C(O)C3O)C=C2)OC2=C1C=CC(OC1OCC(O)(CO)C1O)=C2	-	2.66223e+06
L-(-)-3-Phenyllactic acid	165.055	4.25853	neg	M-H	C9H10O3	84.8	0	-5.73292	C05607	HMDB0000563	7326-19-4	55.2	O=C(O)C(O)CC1=CC=CC=C1	Phenolic acids and derivatives	64013.4
3-Methoxytyramine-betaxanthin	359.125	4.4173	neg	M-H	C18H20N2O6	68.1	0	1.10273	C17754	-	-	52.5	COC1=C(O)C=CC(CCN=CC=C2C=C(C(=O)O)NC(C(=O)O)C2)=C1	Others	34412.9
Oroxylin A-7-O-beta-D-glucuronide	459.094	4.62662	neg	M-H	C22H20O11	92.5	0	1.43391	-	-	-	57.4	COC1=C(OC2OC(C(=O)O)C(O)C(O)C2O)C=C2OC(C3=CC=CC=C3)=CC(=O)C2=C1O	-	5665.67
3,8,9,10-Tetrahydroxy urolithin	259.025	4.72128	neg	M-H	C13H8O6	77.6	0	0.274819	-	-	-	54.8	O=C1OC2=C(C=CC(O)=C2)C2=C(O)C(O)=C(O)C=C12	Coumarins and derivatives	25813.3
Tectorigenin	299.056	4.76457	neg	M-H	C16H12O6	83.7	0	0.752545	C10534	HMDB0042024;LMPK12050385	548-77-6;	55.9	COC1=C(O)C2=C(C=C1O)OC=C(C1=CC=C(O)C=C1)C2=O	Flavonoids	46196.6
Trans-2-Octenal	125.096	4.9494	neg	M-H	C8H14O	91.4	0	-9.3728	C21138	-	-	55.5	CCCCCC=CC=O	Others	16777.6
4-Hydroxybenzoic acid	137.023	5.08517	neg	M-H	C7H6O3	94.7	0	-8.02728	C00156	HMDB0000500;PW_C000382	99-96-7	56.8	O=C(O)C1=CC=C(O)C=C1	Phenolic acids and derivatives	922200
4-ethylphenol	121.065	5.17562	neg	M-H	C8H10O	77	0	-9.86287	C13637	HMDB0029306	123-07-9	52.8	CCC1=CC=C(O)C=C1	Others	59.615
7,4'-Dihydroxyflavone	253.051	5.23323	neg	M-H	C15H10O4	73.9	0	-0.238697	C12123	HMDB0247290;LMPK12110035	2196-14-7;_;	54	O=C1C=C(C2=CC=C(O)C=C2)OC2=C1C=CC(O)=C2	Flavonoids	22516.8
Lobetyolin	441.177	5.23323	neg	M+FA-H	C20H28O8	65.3	0	1.12457	-	HMDB0254141	-	51.6	CC=CC#CC#CC(O)C(C=CCCCO)OC1OC(CO)C(O)C(O)C1O	Lipids	40615.6
Azelaic acid	169.086	5.3842	neg	M-H2O-H	C9H16O4	81.6	0	-4.8185	C08261	HMDB0000784;LMFA01170054	123-99-9;	53.6	O=C(O)CCCCCCCC(=O)O	Lipids	6110.34
Pratol	267.066	5.47207	neg	M-H	C16H12O4	90	0	0.290341	-	-	-	57.3	COC1=CC=C(C2=CC(=O)C3=C(C=C(O)C=C3)O2)C=C1	Flavonoids	427051
Daidzein	253.051	5.5142	neg	M-H	C15H10O4	90	0	-0.285014	C10208	HMDB0003312;LMPK12050038	486-66-8;	57.2	O=C1C(C2=CC=C(O)C=C2)=COC2=C1C=CC(O)=C2	Flavonoids	47926.5
Hydroxygenkwanin	299.056	5.59673	neg	M-H	C16H12O6	70.8	0	0.301118	-	HMDB0037339	20243-59-8	53.2	COC1=CC(O)=C2C(=O)C=C(C3=CC(O)=C(O)C=C3)OC2=C1	Flavonoids	43370.4
3,4,5-trimethoxycinnamic acid	237.077	5.61955	neg	M-H	C12H14O5	43.7	0	-1.19236	-	HMDB0002511	90-50-6	48.1	COC1=CC(C=CC(=O)O)=CC(OC)=C1OC	Phenolic acids and derivatives	1.36835e+06
(3R)-4'-Methoxy-2',3,7-Trihydroxyisoflavanone	301.072	5.70685	neg	M-H	C16H14O6	44.6	0	0.389523	-	-	-	48.1	COC1=CC(O)=C(C2(O)COC3=C(C=CC(O)=C3)C2=O)C=C1	Flavonoids	26033.1
3'-Methoxyapigenin	299.056	5.78932	neg	M-H	C16H12O6	87.9	0	0.450331	C04293	HMDB0030667	491-71-4	56.7	COC1=C(O)C=CC(C2=CC(=O)C3=C(O)C=C(O)C=C3O2)=C1	Flavonoids	91634.5
Luteolin	285.041	5.8753	neg	M-H	C15H10O6	36.1	0	0.725935	C01514	HMDB0005800;LMPK12110006	491-70-3;	45.4	O=C1C=C(C2=CC(O)=C(O)C=C2)OC2=CC(O)=CC(O)=C12	Flavonoids	47215
Sebacic acid	201.113	5.97545	neg	M-H	C10H18O4	72.1	0	-3.07928	C08277	HMDB0000792;LMFA01170006	111-20-6;	52.6	O=C(O)CCCCCCCCC(=O)O	Lipids	28714.6
Calycosin	283.061	5.99293	neg	M-H	C16H12O5	99.5	0	0.536486	C01562	HMDB0249566;LMPK12050056	20575-57-9;_;	59.3	COC1=C(O)C=C(C2=COC3=C(C=CC(O)=C3)C2=O)C=C1	Flavonoids	2.1433e+06
Aromadendrin	287.056	6.07193	neg	M-H	C15H12O6	36.7	0	0.486007	C00974	HMDB0030847	480-20-6	46.2	O=C1C2=C(O)C=C(O)C=C2OC(C2=CC=C(O)C=C2)C1O	Flavonoids	18259.3
Diosmetin-7-O-beta-D-glucopyranoside	461.11	6.14927	neg	M-H	C22H22O11	49.6	0	1.44048	-	-	-	48.5	COC1=C(O)C=C(C2=CC(=O)C3=C(O)C=C(OC4OC(CO)C(O)C(O)C4O)C=C3O2)C=C1	Flavonoids	109042
Diethyl phthalate	221.081	6.29878	neg	M-H	C12H14O4	70.7	0	-2.04502	C14175	HMDB0094660	84-66-2;_	53.1	CCOC(=O)C1=CC=CC=C1C(=O)OCC	Phenolic acids and derivatives	73197.8
Anthraquinone base+1o,meoh	253.051	6.3164	neg	M-H	C15H10O4	75.4	0	-0.306055	-	-	-	54.4	O=C1C2=CC(CO)=CC=C2C(=O)C2=C(O)C=CC=C12	-	137122
Chrysophanol-1-O-b-D-glucoside	415.104	6.3164	neg	M-H	C21H20O9	90.3	0	1.08254	-	-	-	56.2	CC1=CC2=C(C(=O)C3=C(C=CC=C3O)C2=O)C(OC2OC(CO)C(O)C(O)C2O)=C1	-	54570.5
Wushanicaritin	385.13	6.48007	neg	M-H	C21H22O7	86.3	0	0.941504	-	HMDB0257872	-	56	COC1=CC=C(C2=C(O)C(=O)C3=C(O)C=C(O)C(CCC(C)(C)O)=C3O2)C=C1	-	168287
Naringenin	271.061	6.84947	neg	M-H	C15H12O5	81	0	0.733295	C00509	HMDB0002670;LMPK12140001	480-41-1;	55.5	O=C1CC(C2=CC=C(O)C=C2)OC2=CC(O)=CC(O)=C12	Flavonoids	112445
Machilin D	403.177	7.1148	neg	M+Hac-H	C20H24O5	75.5	0	0.657412	-	-	-	54.3	CC=CC1=CC(OC)=C(OC(C)C(O)C2=CC(OC)=C(O)C=C2)C=C1	Lignans and derivatives	169073
Diosmetin	299.056	7.17267	neg	M-H	C16H12O6	97.1	0	0.00138888	C10038	HMDB0029676;LMPK12110824	520-34-3;	58.5	COC1=C(O)C=C(C2=CC(=O)C3=C(O)C=C(O)C=C3O2)C=C1	Flavonoids	36255
Hexahydrocurcumin	433.187	7.28687	neg	M+Hac-H	C21H26O6	57.2	0	-0.289089	C17826	HMDB0302135	-;_	50.4	COC1=C(O)C=CC(CCC(=O)CC(O)CCC2=CC(OC)=C(O)C=C2)=C1	Others	48268.6
Undecanedioic acid	215.128	7.3045	neg	M-H	C11H20O4	92.3	0	-2.34139	-	HMDB0000888;LMFA01170007	1852-04-6;	56.8	O=C(O)CCCCCCCCCC(=O)O	Lipids	17453.9
Physcion 8-O-beta-D-monoglucoside	445.114	7.67435	neg	M-H	C22H22O10	94.8	0	0.943203	C10384	-	26296-54-8	58	COC1=CC2=C(C(=O)C3=C(C=C(C)C=C3O)C2=O)C(OC2OC(CO)C(O)C(O)C2O)=C1	Quinones	80242.9
6''-o-acetylgenistin	473.109	7.99818	neg	M-H	C23H22O11	68.1	0	0.544321	-	HMDB0029528	73566-30-0	52.6	CC(=O)OCC1OC(OC2=CC(O)=C3C(=O)C(C4=CC=C(O)C=C4)=COC3=C2)C(O)C(O)C1O	Flavonoids	176258
Ganoderic acid C2	517.317	8.20437	neg	M-H	C30H46O7	73.8	0	0.39086	-	HMDB0035304	98296-48-1	53.4	CC(CC(=O)CC(C)C1CC(O)C2(C)C3=C(C(=O)CC12C)C1(C)CCC(O)C(C)(C)C1CC3O)C(=O)O	Terpenoids	36585.8
Traumatic acid	227.128	8.2923	neg	M-H	C12H20O4	94.3	0	-1.8968	C16308	HMDB0000933;LMFA01170002	6402-36-4;	57.4	O=C(O)C=CCCCCCCCCC(=O)O	Lipids	53335.9
Gibberellin A53	407.208	8.35028	neg	M+Hac-H	C20H28O5	82.3	0	0.796834	C06094	HMDB0036895;LMPR0104170007	51576-08-0;	55.5	C=C1CC23CC1(O)CCC2C1(C)CCCC(C)(C(=O)O)C1C3C(=O)O	Terpenoids	39110.5
Formononetin	267.066	8.52397	neg	M-H	C16H12O4	99.4	0	0.445239	C00858	HMDB0005808;LMPK12050037	485-72-3;	59.3	COC1=CC=C(C2=COC3=C(C=CC(O)=C3)C2=O)C=C1	Flavonoids	3.63158e+06
9,12,13-Todea	329.234	8.56757	neg	M-H	C18H34O5	87.5	0	0.660657	-	HMDB0038555	97134-11-7	56.7	CCCCCC(O)C(O)C=CC(O)CCCCCCCC(=O)O	Lipids	3.12993e+06
Senkyunolide G	207.102	8.6253	neg	M-H	C12H16O3	93.5	0	-2.98916	-	-	-	57.5	CCCCC1(O)OC(=O)C2=C1CCC=C2	Others	47452
3,8-dihydroxy-6-methyl-9-oxoxanthene-1-carboxylic acid	285.041	9.04903	neg	M-H	C15H10O6	57.8	0	0.735647	-	-	-	50	CC1=CC(O)=C2C(=O)C3=C(C(=O)O)C=C(O)C=C3OC2=C1	-	43239.1
Nor-Dentatin	371.15	9.12652	neg	M+Hac-H	C19H20O4	78.6	0	0.510913	-	-	-	54.9	C=CC(C)(C)C1=C2OC(=O)C=CC2=C(O)C2=C1OC(C)(C)C=C2	-	116658
Astragaloside IV	829.46	9.4646	neg	M+FA-H	C41H68O14	96.1	0	1.77001	C17799	-	84687-43-4	58.4	CC(C)(O)C1CCC(C)(C2C(O)CC3(C)C4CC(OC5OC(CO)C(O)C(O)C5O)C5C(C)(C)C(OC6OCC(O)C(O)C6O)CCC56CC46CCC23C)O1	Steroids and steroid derivatives	371949
Gomisin A	475.198	9.58082	neg	M+Hac-H	C23H28O7	58.1	0	0.915635	-	HMDB0252910;HMDB0303927	-	51.1	COC1=C(OC)C(OC)=C2C(=C1)CC(C)(O)C(C)CC1=CC3=C(OCO3)C(OC)=C12	Tannins	96630.8
(+)-Eudesmin	445.187	9.69338	neg	M+Hac-H	C22H26O6	52.8	0	0.696809	C10561	-	29106-36-3	50	COC1=C(OC)C=C(C2OCC3C(C4=CC(OC)=C(OC)C=C4)OCC23)C=C1	Lignans and derivatives	93559.3
Isoanhydroicaritin	367.119	9.78975	neg	M-H	C21H20O6	54.6	0	0.320795	-	LMPK12112587	0	49.9	COC1=C(CC=C(C)C)C2=C(C(O)=C1)C(=O)C(O)=C(C1=CC=C(O)C=C1)O2	Flavonoids	262368
Antrapurol	239.035	9.86568	neg	M-H	C14H8O4	88.5	0	-1.23554	C10312	HMDB0029752	117-10-2	54.4	O=C1C2=C(C(=O)C3=C1C=CC=C3O)C(O)=CC=C2	Quinones	186567
Rheic acid	283.025	9.86568	neg	M-H	C15H8O6	90.5	0	0.402938	C10401	LMPK13040015	0	57.3	O=C(O)C1=CC2=C(C(=O)C3=C(C=CC=C3O)C2=O)C(O)=C1	Organic acids and derivatives	701645
Senkyunolide C	203.071	9.89767	neg	M-H	C12H12O3	93.5	0	-3.1682	-	-	-	57.6	CCCC=C1OC(=O)C2=C1C=C(O)C=C2	Coumarins and derivatives	350466
5-O-Methylembelin	307.192	10.0159	neg	M-H	C18H28O4	49.9	0	0.698839	C10373	HMDB0040867;LMPK15050007	56005-10-8;	48.8	CCCCCCCCCCCC1=C(O)C(=O)C=C(OC)C1=O	Quinones	42913.9
Ostruthin	343.155	10.3214	neg	M+FA-H	C19H22O3	45.2	0	0.727765	C09281	-	148-83-4	48.4	CC(C)=CCCC(C)=CCC1=C(O)C=C2OC(=O)C=CC2=C1	Terpenoids	18341.4
Auraptene	357.171	10.6748	neg	M+Hac-H	C19H22O3	79.9	0	0.693659	-	HMDB0034054	495-02-3	55.2	CC(C)=CCCC(C)=CCOC1=CC2=C(C=C1)C=CC(=O)O2	Terpenoids	444944
Soyasaponin bb	941.512	10.6924	neg	M-H	C48H78O18	68.1	0	0.392187	C08983	HMDB0034649	51330-27-9	52.8	CC1OC(OC2C(OC3C(OC4CCC5(C)C(CCC6(C)C5CC=C5C7CC(C)(C)CC(O)C7(C)CCC56C)C4(C)CO)OC(C(=O)O)C(O)C3O)OC(CO)C(O)C2O)C(O)C(O)C1O	Terpenoids	111619
Cyclocephaloside II	871.471	10.8261	neg	M+FA-H	C43H70O15	97.3	0	1.36083	-	-	-	58.8	CC(=O)OC1COC(OC2CCC34CC35CCC3(C)C(C6(C)CCC(C(C)(C)O)O6)C(O)CC3(C)C5CC(OC3OC(CO)C(O)C(O)C3O)C4C2(C)C)C(O)C1O	Steroids and steroid derivatives	187414
Pterodonoic acid	247.134	10.863	neg	M-H	C15H20O3	69.8	0	-0.553299	-	-	-	53.2	C=C(C(=O)O)C1CCC2(C)CCC(=O)C(C)=C2C1	Terpenoids	109543
Pinobanksin	589.136	10.8947	neg	2M+FA-H	C15H12O5	45.2	0	1.78204	C09826	HMDB0037506	548-82-3	45.6	O=C1C2=C(O)C=C(O)C=C2OC(C2=CC=CC=C2)C1O	Flavonoids	428825
Ermanin	313.072	11.0201	neg	M-H	C17H14O6	97.7	0	0.812475	-	LMPK12112697	0	58.3	COC1=CC=C(C2=C(OC)C(=O)C3=C(O)C=C(O)C=C3O2)C=C1	Flavonoids	15882
Astragaloside II	871.471	11.3146	neg	M+FA-H	C43H70O15	92.1	0	1.50007	C17798	-	84676-89-1	57.7	CC(=O)OC1C(OC2CCC34CC35CCC3(C)C(C6(C)CCC(C(C)(C)O)O6)C(O)CC3(C)C5CC(OC3OC(CO)C(O)C(O)C3O)C4C2(C)C)OCC(O)C1O	Steroids and steroid derivatives	219556
Rubiadin	253.051	11.8438	neg	M-H	C15H10O4	92.3	0	-0.324885	C10402	HMDB0257354;LMPK13040018	117-02-2;_;	57.3	CC1=C(O)C=C2C(=O)C3=CC=CC=C3C(=O)C2=C1O	Quinones	53322.6
Ceanothic Acid	485.328	11.9139	neg	M-H	C30H46O5	49	0	1.01732	-	HMDB0036851	21302-79-4	49	C=C(C)C1CCC2(C(=O)O)CCC3(C)C(CCC4C5(C)C(C(=O)O)C(O)C(C)(C)C5CCC43C)C12	Terpenoids	14897.3
Glycyrrhetic acid 3-O-mono-b-D-glucuronide	645.365	12.0898	neg	M-H	C36H54O10	92.8	0	1.60506	-	-	-	57.4	CC1(C(=O)O)CCC2(C)CCC3(C)C(=CC(=O)C4C5(C)CCC(OC6OC(C(=O)O)C(O)C(O)C6O)C(C)(C)C5CCC43C)C2C1	Terpenoids	295457
Licoflavone C	337.108	12.3109	neg	M-H	C20H18O5	66.8	0	0.823215	-	LMPK12110422	0	52.3	CC(C)=CCC1=C2OC(C3=CC=C(O)C=C3)=CC(=O)C2=C(O)C=C1O	Flavonoids	106042
6-prenylnaringenin	339.124	12.4878	neg	M-H	C20H20O5	72.7	0	0.424499	C09832	HMDB0037247;LMPK12140277	68236-13-5;	53.5	CC(C)=CCC1=C(O)C2=C(C=C1O)OC(C1=CC=C(O)C=C1)CC2=O	Flavonoids	11967.2
Myrianthic acid	485.328	12.5073	neg	M-H2O-H	C30H48O6	67	0	1.08597	-	HMDB0035875	89786-84-5	52.4	CC1CCC2(C(=O)O)CCC3(C)C(=CCC4C5(C)CC(O)C(O)C(C)(CO)C5CCC43C)C2C1(C)O	Terpenoids	48251.4
Retusin	339.087	12.7615	neg	M-H2O-H	C19H18O7	35.2	0	0.105807	-	HMDB0257186	-	45.7	COC1=CC(O)=C2C(=O)C(OC)=C(C3=CC(OC)=C(OC)C=C3)OC2=C1	Flavonoids	8303.39
Atalantoflavone	335.093	12.8299	neg	M-H	C20H16O5	79.4	0	0.842916	-	HMDB0030450;LMPK12110420	119309-02-3;	54.9	CC1(C)C=CC2=C(C=C(O)C3=C2OC(C2=CC=C(O)C=C2)=CC3=O)O1	Flavonoids	157123
Prostaglandin A1	335.223	12.9437	neg	M-H	C20H32O4	65.7	0	0.791006	C04685	HMDB0002656	14152-28-4	52	CCCCCC(O)C=CC1C=CC(=O)C1CCCCCCC(=O)O	Lipids	120.071
Ricinoleic acid	297.243	13.3218	neg	M-H	C18H34O3	80.4	0	-0.0993704	C08365	HMDB0034297;LMFA02000184	141-22-0;	54.8	CCCCCCC(O)CC=CCCCCCCCC(=O)O	Lipids	3334.75
11-Keto-beta-boswellic acid	469.333	13.4121	neg	M-H	C30H46O4	55.7	0	0.796385	-	HMDB0036671;LMPR0106180008	17019-92-0;	50.4	CC1CCC2(C)CCC3(C)C(=CC(=O)C4C5(C)CCC(O)C(C)(C(=O)O)C5CCC43C)C2C1C	Terpenoids	47585.9
Chemanox 22	367.264	14.2474	neg	M-H	C25H36O2	91.8	0	0.580863	-	-	-	57.5	CCC1=CC(CC2=C(O)C(C(C)(C)C)=CC(CC)=C2)=C(O)C(C(C)(C)C)=C1	Others	4.09837e+06
2-hydroxyhexadecanoic acid	271.228	14.093	neg	M-H	C16H32O3	98.9	0	0.707544	-	HMDB0031057	16452-52-1	59	CCCCCCCCCCCCCCC(O)C(=O)O	Lipids	24019.7
9(s)-hode	295.228	13.8138	neg	M-H	C18H32O3	89.4	0	0.231935	C14767	HMDB0004670	73543-67-6	56.6	CCCCCC=CC=CC(O)CCCCCCCC(=O)O	Lipids	10428.8
Maslinic acid	471.349	13.7029	neg	M-H	C30H48O4	58.1	0	1.37997	C16939	HMDB0002392;LMPR0106180014	4373-41-5;	50.1	CC1(C)CCC2(C(=O)O)CCC3(C)C(=CCC4C5(C)CC(O)C(O)C(C)(C)C5CCC43C)C2C1	Terpenoids	1635.76
Auriculasin	419.153	13.3442	neg	M-H	C25H24O6	60.7	0	7.63882	-	LMPK12050247	0	49.5	CC(C)=CCC1=C2OC(C)(C)C=CC2=C(O)C2=C1OC=C(C1=CC(O)=C(O)C=C1)C2=O	-	329186
Coronaric acid	295.228	13.1707	neg	M-H	C18H32O3	91.8	0	0.146879	C14825	HMDB0004701	-	57.5	CCCCCC=CCC1OC1CCCCCCCC(=O)O	Lipids	22162.9
6,8-diprenylorobol	421.166	13.1251	neg	M-H	C25H26O6	41.4	0	1.13566	-	LMPK12050240	0	47	CC(C)=CCC1=C(O)C(CC=C(C)C)=C2OC=C(C3=CC(O)=C(O)C=C3)C(=O)C2=C1O	-	371792
Wilforic acid B	455.317	13.0796	neg	M-H	C29H44O4	73.8	0	1.36091	-	-	-	53.8	CC1=C2CCC3C(C)(CCC4(C)C5CC(C)(C(=O)O)CCC5(C)CCC34C)C2CC(O)C1=O	Others	121.557
Octadecenedioic acid	311.223	13.0796	neg	M-H	C18H32O4	91.1	0	0.733812	-	HMDB0304442	-	57.4	O=C(O)CCCCCCCC=CCCCCCCCC(=O)O	Lipids	112369
Ethyl myristate	255.233	13.0796	neg	M-H	C16H32O2	58	0	-0.192066	-	HMDB0034153	124-06-1	50.9	CCCCCCCCCCCCCC(=O)OCC	Lipids	7850.13
Inermin	283.061	13.012	neg	M-H	C16H12O5	69.9	0	0.314303	C10502	-	2035-15-6	53	OC1=CC=C2C(=C1)OCC1C3=CC4=C(C=C3OC21)OCO4	Flavonoids	106083
Magnolol	265.124	12.9209	neg	M-H	C18H18O2	89.6	0	0.553614	C10651	HMDB0254305	528-43-8;_	56.8	C=CCC1=CC(C2=C(O)C=CC(CC=C)=C2)=C(O)C=C1	Others	8517.75
Lathyrol	333.207	12.8073	neg	M-H	C20H30O4	51	0	0.715346	C09125	-	34420-19-4	48.9	C=C1CCC2C(C=C(C)C(=O)C3(O)CC(C)C(O)C3C1O)C2(C)C	Terpenoids	487.542
3-Hydroxymorindone	285.041	12.7615	neg	M-H	C15H10O6	84.3	0	0.477439	-	-	-	55.8	CC1=C(O)C=C2C(=O)C3=C(C=CC(O)=C3O)C(=O)C2=C1O	Quinones	77674.2
Deoxycholic acid	391.286	12.7003	neg	M-H	C24H40O4	97.1	0	1.29108	C04483	HMDB0000626;LMST04010040;PW_C000487	83-44-3;	58.2	CC(CCC(=O)O)C1CCC2C3CCC4CC(O)CCC4(C)C3CC(O)C12C	Steroids and steroid derivatives	178.718
Fisetin	285.041	12.4706	neg	M-H	C15H10O6	48	0	0.15287	C10041	-;LMPK12111566	528-48-3;	47.4	O=C1C(O)=C(C2=CC(O)=C(O)C=C2)OC2=C1C=CC(O)=C2	Flavonoids	11949.1
Emodin	269.046	12.1386	neg	M-H	C15H10O5	98.5	0	0.449792	C10343	HMDB0035214;LMPK13040008	518-82-1;	59.1	CC1=CC2=C(C(=O)C3=C(C=C(O)C=C3O)C2=O)C(O)=C1	Quinones	1.09546e+07
Glycycoumarin	367.119	11.0411	neg	M-H	C21H20O6	95.3	0	0.343538	-	HMDB0038225;LMPK12160018	94805-82-0;	58.2	COC1=C(CC=C(C)C)C(O)=CC2=C1C=C(C1=C(O)C=C(O)C=C1)C(=O)O2	Flavonoids	1.35181e+06
5-hydroxy-1,7-bis(4-hydroxyphenyl)-1,4,6-heptatrien-3-one	307.098	10.8261	neg	M-H	C19H16O4	77.5	0	0.620614	-	-	-	54.6	O=C(C=CC1=CC=C(O)C=C1)C=C(O)C=CC1=CC=C(O)C=C1	Others	110244
1-Hydroxy-2-naphthoate	187.039	10.8261	neg	M-H	C11H8O3	86.3	0	-4.63306	C03203	HMDB0243892	86-48-6	55.3	O=C(O)C1=C(O)C2=CC=CC=C2C=C1	Organic acids and derivatives	24499.4
Cholic acid	407.281	10.7274	neg	M-H	C24H40O5	95.6	0	0.879558	C00695	HMDB0000619;LMST04010001;PW_C000480	81-25-4;	58.1	CC(CCC(=O)O)C1CCC2C3C(O)CC4CC(O)CCC4(C)C3CC(O)C12C	Steroids and steroid derivatives	269.93
Gomisin M1	445.187	9.8428	neg	M+Hac-H	C22H26O6	64.7	0	0.655629	-	-	-	52.6	COC1=C(OC)C(O)=C2C(=C1)CC(C)C(C)CC1=CC3=C(OCO3)C(OC)=C12	Tannins	276879
(-)-Holostyligone	415.177	9.44875	neg	M+Hac-H	C21H24O5	50	0	1.15052	-	-	-	48.8	COC1=C(O)C=CC(C2C3=CC(OC)=C(OC)C=C3C(=O)C(C)C2C)=C1	-	6.41838e+06
Alnusone	353.14	9.44875	neg	M+Hac-H	C19H18O3	57	0	1.00612	-	-	-	50.6	O=C1C=CCCC2=CC(=C(O)C=C2)C2=C(O)C=CC(=C2)CC1	Others	23957
Bornyl ferulate	329.176	9.29177	neg	M-H	C20H26O4	37.1	0	0.810616	-	-	-	46.2	COC1=CC(C=CC(=O)OC2CC3CCC2(C)C3(C)C)=CC=C1O	Phenolic acids and derivatives	17112.8
7,8-Dihydroxyflavone	253.05	9.00332	neg	M-H	C15H10O4	59.6	0	-0.673489	-	HMDB0247297	-	51.1	O=C1C=C(C2=CC=CC=C2)OC2=C1C=CC(O)=C2O	Flavonoids	760780
(+)-Anwulignan	327.16	8.64638	neg	M-H	C20H24O4	45.1	0	0.720889	-	-	-	48	COC1=C(O)C=CC(CC(C)C(C)CC2=CC3=C(C=C2)OCO3)=C1	Lignans and derivatives	20017.7
Senkyunolide I	205.086	8.48032	neg	M-H2O-H	C12H16O4	35.7	0	-2.76004	-	HMDB0258236	-	46	CCCC=C1OC(=O)C2=C1CCC(O)C2O	Others	278086
Acerogenin g	297.15	8.32923	neg	M-H	C19H22O3	77.5	0	0.0391895	-	-	-	54.9	O=C(CCCCC1=CC=C(O)C=C1)CCC1=CC=C(O)C=C1	-	243482
5-hydroxy-7-(4-hydroxy-3-methoxyphenyl)-1-phenylheptan-3-one	387.182	8.25713	neg	M+Hac-H	C20H24O4	46.2	0	1.36036	-	HMDB0029524	79559-61-8	48	COC1=C(O)C=CC(CCC(O)CC(=O)CCC2=CC=CC=C2)=C1	Others	14845.4
Dihydrodaidzein	255.066	8.09867	neg	M-H	C15H12O4	35.1	0	-0.248057	-	HMDB0005760;LMPK12050447	17238-05-0;	46.4	O=C1C2=C(C=C(O)C=C2)OCC1C1=CC=C(O)C=C1	Flavonoids	754950
Magnolin	461.182	8.07765	neg	M+FA-H	C23H28O7	38.4	0	1.45004	-	HMDB0251852	-	46.5	COC1=C(OC)C=C(C2OCC3C(C4=CC(OC)=C(OC)C(OC)=C4)OCC23)C=C1	Lignans and derivatives	88740.7
Davidigenin	257.082	7.80112	neg	M-H	C15H14O4	91.1	0	-0.0251682	C09618	-;LMPK12120452	23130-26-9;	57.4	O=C(CCC1=CC=C(O)C=C1)C1=C(O)C=C(O)C=C1	Flavonoids	18914.9
Corchorifatty acid F	327.218	7.67435	neg	M-H	C18H32O5	76.4	0	0.598393	-	HMDB0035919	95341-44-9	54.4	CCC=CCC(O)C(O)C=CC(O)CCCCCCCC(=O)O	Lipids	1.28548e+06
Koparin	299.056	7.45065	neg	M-H	C16H12O6	97.5	0	0.20121	-	LMPK12050086	0	58.4	COC1=C(O)C(O)=C(C2=COC3=C(C=CC(O)=C3)C2=O)C=C1	Flavonoids	62560.5
Cirsimaritin	313.072	7.34492	neg	M-H	C17H14O6	73.6	0	0.800417	C17785	HMDB0250276;LMPK12111163	6601-62-3;_;	53.6	COC1=C(OC)C(O)=C2C(=O)C=C(C3=CC=C(O)C=C3)OC2=C1	Flavonoids	20357.3
4-allylanisole	147.08	7.18855	neg	M-H	C10H12O	41.7	0	-7.57703	C10452	HMDB0034121	140-67-0	45.3	C=CCC1=CC=C(OC)C=C1	Others	5547.33
Monobutyl phthalate	221.081	7.03043	neg	M-H	C12H14O4	76.5	0	-2.06524	-	HMDB0013247	131-70-4	54.3	CCCCOC(=O)C1=CC=CC=C1C(=O)O	-	335751
Oxypeucedanin	285.077	6.95662	neg	M-H	C16H14O5	62.1	0	1.57556	C09282	HMDB0030622	737-52-0;26091-73-6	50.6	CC1(C)OC1COC1=C2C=CC(=O)OC2=CC2=C1C=CO2	Coumarins and derivatives	46786.8
Genistein	269.046	6.84947	neg	M-H	C15H10O5	82.6	0	0.68483	C06563	HMDB0003217;LMPK12050218	446-72-0;	55.1	O=C1C(C2=CC=C(O)C=C2)=COC2=CC(O)=CC(O)=C12	Flavonoids	73489.7
Chrysophanol 8-O-beta-D-glucoside	415.104	6.6067	neg	M-H	C21H20O9	97.8	0	1.17068	C10316	HMDB0039098;LMPK13040007	13241-28-6;	57.8	CC1=CC2=C(C(=O)C3=C(C=CC=C3OC3OC(CO)C(O)C(O)C3O)C2=O)C(O)=C1	Quinones	116520
Chrysophanic acid	253.051	6.6067	neg	M-H	C15H10O4	95.7	0	-0.224923	C10315	HMDB0030670	481-74-3	58.5	CC1=CC2=C(C(=O)C3=C(C=CC=C3O)C2=O)C(O)=C1	Quinones	343151
Emodin-8-O-beta-D-glucopyranoside	431.099	6.44142	neg	M-H	C21H20O10	93.7	0	0.802367	-	-	-	58.2	CC1=CC2=C(C(=O)C3=C(C=C(O)C=C3OC3OC(CO)C(O)C(O)C3O)C2=O)C(O)=C1	Quinones	3.05119e+06
Tuberonic acid	225.113	6.44142	neg	M-H	C12H18O4	86.6	0	-1.76675	-	HMDB0303749;LMFA02020007	_;	55.1	O=C(O)CC1CCC(=O)C1CC=CCCO	Lipids	13234.3
Ethyl caffeate	207.066	6.42383	neg	M-H	C11H12O4	82.2	0	-2.89949	-	HMDB0301712	102-37-4	54.7	CCOC(=O)C=CC1=CC(O)=C(O)C=C1	Phenolic acids and derivatives	9670.48
Methyl eugenol	177.091	6.38862	neg	M-H	C11H14O2	48	0	-4.94045	C10454	HMDB0031864	93-15-2	47.8	C=CCC1=CC(OC)=C(OC)C=C1	Others	17293.2
Torachrysone 8-O-Glucoside	407.135	6.334	neg	M-H	C20H24O9	98.1	0	0.971971	-	-	-	58.3	COC1=CC(OC2OC(CO)C(O)C(O)C2O)=C2C(O)=C(C(C)=O)C(C)=CC2=C1	Carbohydrates and derivatives	87476.3
Isomucronulatol 7-O-glucoside	463.162	6.17032	neg	M-H	C23H28O10	98	0	1.20526	-	-	-	58.8	COC1=C(OC)C(O)=C(C2COC3=C(C=CC(OC4OC(CO)C(O)C(O)C4O)=C3)C2)C=C1	Flavonoids	193089
Isolariciresinol	419.172	6.11235	neg	M+Hac-H	C20H24O6	78.8	0	1.03337	-	HMDB0253649	-	54.8	COC1=C(O)C=CC(C2C3=CC(O)=C(OC)C=C3CC(CO)C2CO)=C1	Lignans and derivatives	152232
2-formamidobenzoic acid	164.034	5.85257	neg	M-H	C8H7NO3	73.8	0	-5.52648	C05653	HMDB0004089	3342-77-6	52.4	O=CNC1=CC=CC=C1C(=O)O	-	16819.2
4-hydroxyphenylacetic acid	151.039	5.85257	neg	M-H	C8H8O3	92.5	0	-6.8477	C00642	HMDB0000020	156-38-7	55.7	O=C(O)CC1=CC=C(O)C=C1	Others	15533.6
2-O-Cinnamoyl-1-O-galloyl-beta-D-glucose	461.11	5.7279	neg	M-H	C22H22O11	63.1	0	1.35803	-	-	-	50.9	O=C(C=CC1=CC=CC=C1)OC1C(OC(=O)C2=CC(O)=C(O)C(O)=C2)OC(CO)C(O)C1O	-	65603.6
Feruloyl tyramine	312.125	5.55462	neg	M-H	C18H19NO4	70	0	1.1825	-	-	-	52.8	COC1=CC(C=CC(O)=NCCC2=CC=C(O)C=C2)=CC=C1O	Others	13581.8
Licochalcone B	285.077	5.5142	neg	M-H	C16H14O5	86.1	0	0.531182	-	HMDB0037320;LMPK12120434	58749-23-8;	56.5	COC1=C(C=CC(=O)C2=CC=C(O)C=C2)C=CC(O)=C1O	Flavonoids	104963
Glychionide A	445.078	5.4035	neg	M-H	C21H18O11	81.1	0	1.48258	-	-	-	54.9	O=C(O)C1OC(OC2=C(O)C3=C(C(O)=C2)C(=O)C=C(C2=CC=CC=C2)O3)C(O)C(O)C1O	-	21758.5
Ethyl vanillate	195.066	5.10778	neg	M-H	C10H12O4	88.5	0	-3.13657	-	-	-	55.7	CCOC(=O)C1=CC(OC)=C(O)C=C1	Phenolic acids and derivatives	8826.17
Eseramine	317.161	5.08517	neg	M-H	C16H22N4O3	84.4	0	-3.89607	C09170	-	6091-57-2	54.3	CNC(=O)OC1=CC2=C(C=C1)N(C)C1N(C(=O)NC)CCC21C	Indoles and derivatives	16032.5
Isoliquiritin apioside	549.162	5.04007	neg	M-H	C26H30O13	91.1	0	1.29783	-	HMDB0253655	-	57	O=C(C=CC1=CC=C(OC2OC(CO)C(O)C(O)C2OC2OCC(O)(CO)C2O)C=C1)C1=C(O)C=C(O)C=C1	Flavonoids	649265
3',4'-Dihydroxyacetophenone	151.039	4.85182	neg	M-H	C8H8O3	60.3	0	-6.7488	C10675	HMDB0029661	1197-09-7	49.7	CC(=O)C1=CC(O)=C(O)C=C1	Others	38256
Naringenin-7-O-beta-D-glucoside	433.114	4.82897	neg	M-H	C21H22O10	96.7	0	0.972319	-	-	-	58	O=C1CC(C2=CC=C(O)C=C2)OC2=CC(OC3OC(CO)C(O)C(O)C3O)=CC(O)=C12	Flavonoids	65502.9
Jioglutin E	231.124	4.78695	neg	M-H	C11H20O5	81.1	0	-1.18658	-	-	-	55	COC1CC2C(O)CC(C)(O)C2C(OC)O1	Terpenoids	12251.6
Naringenin chalcone	271.061	4.76457	neg	M-H	C15H12O5	71.8	0	1.00449	C06561	HMDB0029631;LMPK12120264	25515-46-2;5071-40-9;	52.8	O=C(C=CC1=CC=C(O)C=C1)C1=C(O)C=C(O)C=C1O	Flavonoids	28754.9
4-(4-hydroxyphenyl)-2-butanone	209.081	4.67962	neg	M+FA-H	C10H12O2	41.4	0	-4.3235	-	HMDB0033723	5471-51-2	46.4	CC(=O)CCC1=CC=C(O)C=C1	Others	26659.7
3,4-Bis(methoxycarbonyl)benzoic acid	237.04	4.62662	neg	M-H	C11H10O6	82.5	0	-1.13917	-	-	-	55.5	COC(=O)C1=C(C(=O)OC)C=C(C(=O)O)C=C1	Phenolic acids and derivatives	30135.8
Cedrusin	345.135	4.57892	neg	M-H	C19H22O6	62.6	0	1.49569	-	-	-	51.7	COC1=C(O)C=CC(C2OC3=C(C=C(CCCO)C=C3O)C2CO)=C1	Flavonoids	76838.3
Phenylpyruvic acid	223.061	4.45757	neg	M+Hac-H	C9H8O3	48	0	-2.24534	C00166	HMDB0000205;PW_C000131	156-06-9	48.7	O=C(O)C(=O)CC1=CC=CC=C1	Organic acids and derivatives	75086.3
Galloyl paeoniflorin	631.168	4.43497	neg	M-H	C30H32O15	78.8	0	1.49855	-	-	-	54.8	CC12CC3(O)OC(O1)C1(COC(=O)C4=CC=CC=C4)C3CC21OC1OC(COC(=O)C2=CC(O)=C(O)C(O)=C2)C(O)C(O)C1O	Terpenoids	906559
Apigenin 7-galacturonide	445.078	4.39445	neg	M-H	C21H18O11	95	0	1.21073	-	LMPK12110345	0	57.5	O=C(O)C1OC(OC2=CC(O)=C3C(=O)C=C(C4=CC=C(O)C=C4)OC3=C2)C(O)C(O)C1O	Flavonoids	5516.49
Genkwanin	283.061	4.21383	neg	M-H	C16H12O5	97	0	0.341884	C10046	HMDB0252684;LMPK12111018	437-64-9;_;	58.6	COC1=CC(O)=C2C(=O)C=C(C3=CC=C(O)C=C3)OC2=C1	Flavonoids	80462.2
Salipurposid	433.114	4.19125	neg	M-H	C21H22O10	89.2	0	0.567771	-	-	-	56.3	O=C1CC(C2=CC=C(O)C=C2)OC2=C1C(OC1OC(CO)C(O)C(O)C1O)=CC(O)=C2	Flavonoids	58084.7
Suberic acid	173.081	4.19125	neg	M-H	C8H14O4	79.9	0	-4.90427	C08278	HMDB0000893;LMFA01170001	505-48-6;	53.6	O=C(O)CCCCCCC(=O)O	Lipids	17377.1
Ethyl gallate	197.045	4.14693	neg	M-H	C9H10O5	98.1	0	-3.24263	-	HMDB0033836	831-61-8	58.1	CCOC(=O)C1=CC(O)=C(O)C(O)=C1	Phenolic acids and derivatives	25485.3
Ellagic acid	300.999	4.12462	neg	M-H	C14H6O8	94.2	0	0.585429	C10788	HMDB0002899	476-66-4	57.9	O=C1OC2=C3C(=CC(O)=C2O)C(=O)OC2=C3C1=CC(O)=C2O	Tannins	91768.3
Glu-Phe	275.104	4.07913	neg	M-H2O-H	C14H18N2O5	53.9	0	1.26847	-	HMDB0029156	20556-22-3	49.7	NC(CCC(=O)O)C(=O)NC(CC1=CC=CC=C1)C(=O)O	Amino acids and derivatives	30913.1
Caffeic acid hexoside	341.088	4.03392	neg	M-H	C15H18O9	58.6	0	0.649465	-	-	-	50.3	O=C(C=CC1=CC=C(O)C(O)=C1)OC1OC(CO)C(O)C(O)C1O	Phenolic acids and derivatives	19342.2
L-Leucine	130.086	4.03392	neg	M-H	C6H13NO2	64.2	0	-8.8679	C00123	HMDB0000687;PW_C000540	61-90-5	50.4	CC(C)CC(N)C(=O)O	Amino acids and derivatives	6777.97
Trans-3-Hydroxycinnamate	163.039	4.0114	neg	M-H	C9H8O3	94.8	0	-5.80308	C12621	HMDB0001713	14755-02-3	56.9	O=C(O)C=CC1=CC(O)=CC=C1	Phenolic acids and derivatives	52005.6
4-Methylbenzoic Acid	135.044	4.0114	neg	M-H	C8H8O2	58.4	0	-8.05364	C01454	HMDB0029635	99-94-5	48.6	CC1=CC=C(C(=O)O)C=C1	Phenolic acids and derivatives	11418.5
2-Hydroxyquinoline	190.05	3.98912	neg	M+FA-H	C9H7NO	52.1	0	-4.79778	C06338	-	70254-42-1	48.2	O=C1C=CC2=CC=CC=C2N1	-	5876.57
5-Caffeoylshikimic acid	335.077	3.9448	neg	M-H	C16H16O8	69.6	0	-0.393007	C10434	HMDB0033999	73263-62-4	53	O=C(C=CC1=CC(O)=C(O)C=C1)OC1CC(C(=O)O)=CC(O)C1O	Organic acids and derivatives	133512
3-o-caffeoylquinic acid methyl ester	367.104	3.85375	neg	M-H	C17H20O9	89	0	0.742786	-	-	-	56.6	COC(=O)C1(O)CC(O)C(O)C(OC(=O)C=CC2=CC(O)=C(O)C=C2)C1	Phenolic acids and derivatives	69923.2
Salvianic acid A	179.034	3.85375	neg	M-H2O-H	C9H10O5	54.7	0	-3.80953	-	-	-	48.9	O=C(O)C(O)CC1=CC(O)=C(O)C=C1	Phenolic acids and derivatives	20430.7
P-sulfoxy-cinnamic acid	242.997	3.56282	neg	M-H	C9H8O6S	86.1	0	-0.529536	-	-	-	55.9	O=C(O)C=CC1=CC=C(OS(=O)(=O)O)C=C1	Phenolic acids and derivatives	135.639
Dopamine	152.071	3.54083	neg	M-H	C8H11NO2	35.8	0	-6.68552	C03758	HMDB0000073;PW_C000052	51-61-6;62-31-7	45.1	NCCC1=CC(O)=C(O)C=C1	Others	9692.24
3,4-Dihydroxyphenylacetic acid	167.034	3.51808	neg	M-H	C8H8O4	89.5	0	-5.02484	C01161	HMDB0001336	102-32-9	56.1	O=C(O)CC1=CC(O)=C(O)C=C1	Others	268546
Orcinol	123.044	3.51808	neg	M-H	C7H8O2	57.7	0	-9.43255	C00727	-	504-15-4	49.1	CC1=CC(O)=CC(O)=C1	Others	162878
Umbelliferone	161.024	3.44983	neg	M-H	C9H6O3	87.2	0	-5.09035	C09315	HMDB0029865	93-35-6	49.2	O=C1C=CC2=C(C=C(O)C=C2)O1	Coumarins and derivatives	11288.1
Isophthalic acid	165.018	3.40478	neg	M-H	C8H6O4	93.2	0	-5.54575	C22203	-	121-91-5	56.8	O=C(O)C1=CC=CC(C(=O)O)=C1	Phenolic acids and derivatives	132358
Pimelic acid	159.065	3.40478	neg	M-H	C7H12O4	67.3	0	-5.94699	C02656	HMDB0000857;LMFA01170051	111-16-0;	51.2	O=C(O)CCCCCC(=O)O	Lipids	8058.59
Neoliquiritin	417.119	3.35977	neg	M-H	C21H22O9	91.6	0	0.869212	-	HMDB0037490;LMPK12140022	5088-75-5;	57.3	O=C1CC(C2=CC=C(O)C=C2)OC2=C1C=CC(OC1OC(CO)C(O)C(O)C1O)=C2	Flavonoids	41917.3
Esculetin	177.019	3.35977	neg	M-H	C9H6O4	44.1	0	-4.59378	C09263	HMDB0030819	305-01-1	46.7	O=C1C=CC2=CC(O)=C(O)C=C2O1	Coumarins and derivatives	27427.5
Ferulic acid	193.05	3.33708	neg	M-H	C10H10O4	72.3	0	-3.54562	C01494	HMDB0000954	537-98-4	52.8	COC1=C(O)C=CC(C=CC(=O)O)=C1	Others	35870
4,4'-Dihydroxydiphenyl Ether	261.077	3.31442	neg	M+Hac-H	C12H10O3	39.4	0	1.09677	-	-	-	47.1	OC1=CC=C(OC2=CC=C(O)C=C2)C=C1	Others	14804.3
3-O-Feruloylquinic acid	367.104	3.29213	neg	M-H	C17H20O9	39.6	0	1.52111	C02572	HMDB0030669	-	46.2	COC1=C(O)C=CC(C=CC(=O)OC2CC(O)(C(=O)O)CC(O)C2O)=C1	Phenolic acids and derivatives	29270.5
Phaseoloidin	329.088	3.29213	neg	M-H	C14H18O9	69.7	0	-0.717398	-	-	-	50.6	O=C(O)CC1=C(OC2OC(CO)C(O)C(O)C2O)C=CC(O)=C1	Carbohydrates and derivatives	30007.2
Oxypaeoniflorin	495.151	3.11368	neg	M-H	C23H28O12	95.2	0	1.33859	-	HMDB0256018	-	58	CC12CC3(O)OC(O1)C1(COC(=O)C4=CC=C(O)C=C4)C3CC21OC1OC(CO)C(O)C(O)C1O	Terpenoids	322661
Gamma-glu-leu	259.13	3.00348	neg	M-H	C11H20N2O5	83.3	0	0.383032	-	HMDB0011171	2566-39-4	55.2	CC(C)CC(NC(=O)CCC(N)C(=O)O)C(=O)O	Amino acids and derivatives	417.512
3-(3-Hydroxyphenyl)propanoic acid	165.055	2.95888	neg	M-H	C9H10O3	74.9	0	-5.63135	C11457	HMDB0000375	621-54-5	53.5	O=C(O)CCC1=CC(O)=CC=C1	Phenolic acids and derivatives	1.72499e+06
Dihydrocoumarin	147.044	2.95888	neg	M-H	C9H8O2	75	0	-7.03695	C02274	HMDB0036626	119-84-6	51	O=C1CCC2=CC=CC=C2O1	Coumarins and derivatives	19472.7
Terephthalic acid	165.019	2.93635	neg	M-H	C8H6O4	42.9	0	-4.57506	C06337	HMDB0002428	100-21-0	47.2	O=C(O)C1=CC=C(C(=O)O)C=C1	Phenolic acids and derivatives	33449
Piperonylic acid	225.04	2.68698	neg	M+Hac-H	C8H6O4	53.6	0	-1.53934	-	HMDB0032613	94-53-1	49.5	O=C(O)C1=CC2=C(C=C1)OCO2	Others	23077.6
Aspirin	179.034	2.41455	neg	M-H	C9H8O4	77.9	0	-3.88546	C01405	HMDB0001879;PW_C001251	50-78-2	53.7	CC(=O)OC1=CC=CC=C1C(=O)O	Phenolic acids and derivatives	41107.9
Vanillic acid	167.034	2.36903	neg	M-H	C8H8O4	73.4	0	-4.01994	C06672	HMDB0000484	121-34-6	52.8	COC1=C(O)C=CC(C(=O)O)=C1	Phenolic acids and derivatives	73796.2
Piscidic acid	255.051	2.0957	neg	M-H	C11H12O7	61.4	0	0.682181	-	HMDB0030809	35388-57-9	51	O=C(O)C(O)C(O)(CC1=CC=C(O)C=C1)C(=O)O	Phenolic acids and derivatives	76706.7
Thymidine	241.083	2.00478	neg	M-H	C10H14N2O5	54.3	0	-0.47509	C00214	HMDB0000273;PW_C000187	50-89-5	49.7	CC1=CN(C2CC(O)C(CO)O2)C(=O)NC1=O	Nucleotides and derivatives	39687.2
Kojic acid	141.018	1.95933	neg	M-H	C6H6O4	68.6	0	-7.77657	C14516	HMDB0032923	501-30-4	51.4	O=C1C=C(CO)OC=C1O	Others	53292.9
Xanthosine	283.069	1.02905	neg	M-H	C10H12N4O6	93.7	0	0.923242	C01762	HMDB0000299;PW_C000203	146-80-5	57.6	O=C1NC(=O)C2=C(N1)N(C1OC(CO)C(O)C1O)C=N2	Nucleotides and derivatives	20190.2
6-hydroxynicotinic acid	138.019	0.919183	neg	M-H	C6H5NO3	90.8	0	-7.78934	C01020	HMDB0002658	5006-66-6	55.8	O=C(O)C1=CNC(=O)C=C1	Others	116759
Mussaenosidic acid	411.107	0.74995	neg	M+Cl	C16H24O10	44.6	0	1.06091	-	-	-	47.9	CC1(O)CCC2C(C(=O)O)=COC(OC3OC(CO)C(O)C(O)C3O)C21	Terpenoids	2164.49
Citric acid	191.019	0.74995	neg	M-H	C6H8O7	98.4	0	-3.70295	C00158	HMDB0000094;PW_C000063	77-92-9	58.7	O=C(O)CC(O)(CC(=O)O)C(=O)O	Organic acids and derivatives	1.11934e+07
D-ribonolactone	147.029	0.74995	neg	M-H	C5H8O5	63.1	0	-7.03003	C02674	HMDB0001900	5336-08-3	50.6	O=C1OC(CO)C(O)C1O	Carbohydrates and derivatives	389772
Oxalacetic acid	130.997	0.74995	neg	M-H	C4H4O5	79.1	0	-8.91948	C00036	HMDB0000223;LMFA01170120;PW_C000148	328-42-7;	52.8	O=C(O)CC(=O)C(=O)O	Organic acids and derivatives	33653.1
Gulonic acid	177.04	0.62705	neg	M-H2O-H	C6H12O7	66.7	0	-4.09781	C00800	HMDB0003290	526-97-6;20246-53-1	51.4	O=C(O)C(O)C(O)C(O)C(O)CO	Organic acids and derivatives	137999
L-Glutamate	146.045	0.62705	neg	M-H	C5H9NO4	85.3	0	-7.35059	C00025	HMDB0000148	56-86-0	54.8	NC(CCC(=O)O)C(=O)O	Amino acids and derivatives	10858.3
Alpha-D-Glucose	179.055	0.606717	neg	M-H	C6H12O6	74.4	0	-4.62326	C00267	HMDB0003345;PW_C001851	492-62-6	53.5	OCC1OC(O)C(O)C(O)C1O	Carbohydrates and derivatives	648935
L-glutamine	145.061	0.606717	neg	M-H	C5H10N2O3	93.6	0	-7.45127	C00064	HMDB0000641;PW_C000500	56-85-9	55.8	NC(=O)CCC(N)C(=O)O	Amino acids and derivatives	544.999
1,3-Dicaffeoylquinic acid	515.12	3.65348	neg	M-H	C25H24O12	98	0	0.961534	C10445	HMDB0030093;HMDB0029279	30964-13-7;19870-46-3	58.6	O=C(C=CC1=CC(O)=C(O)C=C1)OC1CC(OC(=O)C=CC2=CC(O)=C(O)C=C2)(C(=O)O)CC(O)C1O	Phenolic acids and derivatives	93709.1
1-O-Feruloyl-beta-D-glucose	355.104	2.98103	neg	M-H	C16H20O9	69.1	0	1.3585	C17759	HMDB0301952;HMDB0302219	-;_	52.3	COC1=C(O)C=CC(C=CC(=O)OC2OC(CO)C(O)C(O)C2O)=C1	Phenolic acids and derivatives	26801.9
8-Prenylnaringenin	339.124	10.9971	neg	M-H	C20H20O5	81	0	0.205676	C18023	-;HMDB0247465	-;_	55.1	CC(C)=CCC1=C2OC(C3=CC=C(O)C=C3)CC(=O)C2=C(O)C=C1O	Flavonoids	12190.3
9(S)-HOTrE	293.213	12.8299	neg	M-H	C18H30O3	91.6	0	0.978521	C16326	-;HMDB0247705	-;_	57.1	CCC=CCC=CC=CC(O)CCCCCCCC(=O)O	Lipids	19186
9,10-Dihydroxystearate	315.254	12.8985	neg	M-H	C18H36O4	73.9	0	0.140895	C19622	HMDB0302281;HMDB0303981	-;_	53.5	CCCCCCCCC(O)C(O)CCCCCCCC(=O)O	Lipids	17843.8
Abscisic acid	263.129	5.85257	neg	M-H	C15H20O4	89.5	0	0.407736	C06082	HMDB0035140;HMDB0036093	21293-29-8;7773-56-0	56.6	CC(C=CC1(O)C(C)=CC(=O)CC1(C)C)=CC(=O)O	Terpenoids	17124.1
Afzelechin	273.075	8.48032	neg	M-H	C15H14O5	43.4	0	-8.47286	C09320	-;HMDB0030823;LMPK12020035	2545-00-8;	45.7	OC1=CC=C(C2OC3=CC(O)=CC(O)=C3CC2O)C=C1	Flavonoids	57853
Arctigenin	431.171	8.15152	neg	M+Hac-H	C21H24O6	59.2	0	0.587542	C10545	HMDB0030087;HMDB0253870	7770-78-7;_	51.2	COC1=C(O)C=CC(CC2C(=O)OCC2CC2=CC(OC)=C(OC)C=C2)=C1	Lignans and derivatives	7.64415e+06
Arenobufagin	397.202	12.6214	neg	M-H2O-H	C24H32O6	35.9	0	0.393448	C20035	-;HMDB0248571	464-74-4;_	45.9	CC12CCC(O)CC1CCC1C2C(O)C(=O)C2(C)C(C3=COC(=O)C=C3)CCC12O	Steroids and steroid derivatives	125620
Ascorbic acid	175.024	0.6664	neg	M-H	C6H8O6	64	0	-5.07767	C01041	-;HMDB0000044;PW_C000031	50-81-7	50.8	O=C1OC(C(O)CO)C(O)=C1O	Others	25325.9
Atractylenolide III	247.134	10	neg	M-H	C15H20O3	79	0	-0.612248	C17887	-;HMDB0248708	-;_	54.4	C=C1CCCC2(C)CC3(O)OC(=O)C(C)=C3CC12	Terpenoids	11825.6
Caffeic acid	179.034	3.22387	neg	M-H	C9H8O4	84.5	0	-3.8571	C01197	-;HMDB0001964;HMDB0003501;HMDB0001964	501-16-6;331-39-5	54.8	O=C(O)C=CC1=CC(O)=C(O)C=C1	Phenolic acids and derivatives	22449.1
Cellobiose	323.099	0.74995	neg	M-H2O-H	C12H22O11	49.5	0	0.509235	C00185	-;HMDB0000055;HMDB0242553;HMDB0246552	16462-44-5;528-50-7;_	49.1	OCC1OC(OC2C(CO)OC(O)C(O)C2O)C(O)C(O)C1O	Carbohydrates and derivatives	330959
Dimethisterone	339.233	14.0721	neg	M-H	C23H32O2	93.6	0	0.237966	C07628	-;HMDB0251378	79-64-1;_	58	CC#CC1(O)CCC2C3CC(C)C4=CC(=O)CCC4(C)C3CCC21C	Steroids and steroid derivatives	2819.59
Dioscin	913.482	11.7854	neg	M+FA-H	C45H72O16	79.9	0	1.57163	C08897	-;HMDB0251433;LMST01080053	19057-60-4;_;	55.3	CC1CCC2(OC1)OC1CC3C4CC=C5CC(OC6OC(CO)C(OC7OC(C)C(O)C(O)C7O)C(O)C6OC6OC(C)C(O)C(O)C6O)CCC5(C)C4CCC3(C)C1C2C	Steroids and steroid derivatives	212882
Galactaric acid	191.019	9.7317	neg	M-H2O-H	C6H10O8	43.5	0	-3.89746	C00879	HMDB0000639;LMFA01170107	526-99-8;	46.7	O=C(O)C(O)C(O)C(O)C(O)C(=O)O	Carbohydrates and derivatives	12978
Gibberellin a4	367.132	5.01717	neg	M+Cl	C19H24O5	98.9	0	-0.127505	C11864	-;HMDB0303447;LMPR0104170021	468-44-0;_;	56.1	C=C1CC23CC1CCC2C12CCC(O)C(C)(C(=O)O1)C2C3C(=O)O	Terpenoids	39898.2
Gibberellin a7	389.161	6.1897	neg	M+Hac-H	C19H22O5	87.5	0	1.36569	C11867	-;HMDB0303475;LMPR0104170024	510-75-8;_;	56.3	C=C1CC23CC1CCC2C12C=CC(O)C(C)(C(=O)O1)C2C3C(=O)O	Terpenoids	5.04625e+06
Hexadecanedioic acid	285.207	12.7615	neg	M-H	C16H30O4	84.9	0	0.716186	C19615	HMDB0000672;LMFA01170022	-;505-54-4;	56	O=C(O)CCCCCCCCCCCCCCC(=O)O	Lipids	5828.82
Hydroquinone	109.028	2.59605	neg	M-H	C6H6O2	79.9	0	-11.4796	C00530	HMDB0002434;-;PW_C001632	123-31-9;-	52.7	OC1=CC=C(O)C=C1	Others	47254.8
Isoferulic acid	193.05	4.3258	neg	M-H	C10H10O4	51.8	0	-3.09225	C10470	HMDB0000955;HMDB0259693	537-73-5;25522-33-2;_	49	COC1=C(O)C=C(C=CC(=O)O)C=C1	Phenolic acids and derivatives	129682
Kaempferol	285.041	7.43128	neg	M-H	C15H10O6	65.2	0	0.574002	C05903	HMDB0005801;HMDB0032008;LMPK12110003	520-18-3;80714-53-0;	52.2	O=C1C(O)=C(C2=CC=C(O)C=C2)OC2=CC(O)=CC(O)=C12	Flavonoids	191253
L-Arabinose	149.044	0.645767	neg	M-H	C5H10O5	86.6	0	-7.15389	C00259	-;HMDB0000646	147-81-9;5328-37-0;7296-56-2	54.9	OC1COC(O)C(O)C1O	Carbohydrates and derivatives	19116.3
Liquiritin	417.12	4.28098	neg	M-H	C21H22O9	99	0	1.31574	C16989	-;HMDB0029520;LMPK12140021	551-15-5;	59.2	O=C1CC(C2=CC=C(OC3OC(CO)C(O)C(O)C3O)C=C2)OC2=C1C=CC(O)=C2	Flavonoids	3.34584e+06
Melilotoside	325.093	4.05642	neg	M-H	C15H18O8	55.4	0	0.729986	C05158	HMDB0033581;HMDB0303353	618-67-7;_	47.9	O=C(O)C=CC1=CC=CC=C1OC1OC(CO)C(O)C(O)C1O	Carbohydrates and derivatives	82330.9
Paeoniflorin	479.156	3.98912	neg	M-H	C23H28O11	97.6	0	0.921456	C09959	-;HMDB0256075	23180-57-6;_	58.8	CC12CC3(O)OC(O1)C1(COC(=O)C4=CC=CC=C4)C3CC21OC1OC(CO)C(O)C(O)C1O	Terpenoids	720884
Paeonoside	327.109	3.6991	neg	M-H	C15H20O8	68.3	0	0.416187	C10717	-;HMDB0037433	20309-70-0;25615-14-9	52.2	COC1=CC(OC2OC(CO)C(O)C(O)C2O)=C(C(C)=O)C=C1	Carbohydrates and derivatives	27578.4
Phloretin	255.066	5.6595	neg	M-H2O-H	C15H14O5	57.1	0	-0.250795	C00774	HMDB0003306;HMDB0029646;LMPK12120525	60-82-2;7507-89-3;	50.7	O=C(CCC1=CC=C(O)C=C1)C1=C(O)C=C(O)C=C1O	Flavonoids	475326
Pisatin	313.072	9.09117	neg	M-H	C17H14O6	47.8	0	0.625866	C10516	-;HMDB0033732	469-01-2	48.6	COC1=CC2=C(C=C1)C1OC3=CC4=C(C=C3C1(O)CO2)OCO4	Flavonoids	50153.1
Prunasin	354.12	4.12462	neg	M+Hac-H	C14H17NO6	38.7	0	1.14894	C00844	HMDB0034934;HMDB0035022	99-18-3;138-53-4	46.8	N#CC(OC1OC(CO)C(O)C(O)C1O)C1=CC=CC=C1	Carbohydrates and derivatives	28916.4
Rhaponticin	419.135	5.32273	neg	M-H	C21H24O9	83.3	0	1.25754	C10288	HMDB0304731;HMDB0242526;LMPK13090002	155-58-8;_;	55.2	COC1=C(O)C=C(C=CC2=CC(O)=CC(OC3OC(CO)C(O)C(O)C3O)=C2)C=C1	Stilbenes	103242
Secoisolariciresinol	361.166	5.23323	neg	M-H	C20H26O6	70.7	0	1.13663	C18167	HMDB0013692;HMDB0252297	29388-59-8;_	53.1	COC1=C(O)C=CC(CC(CO)C(CO)CC2=CC(OC)=C(O)C=C2)=C1	Lignans and derivatives	898549
Sissotrin	445.114	5.23323	neg	M-H	C22H22O10	82.8	0	0.603602	C05376	-;HMDB0033990	5928-26-7	55.3	COC1=CC=C(C2=COC3=CC(OC4OC(CO)C(O)C(O)C4O)=CC(O)=C3C2=O)C=C1	Flavonoids	101148
Trachelogenin	387.145	6.1897	neg	M-H	C21H24O7	50.3	0	1.1021	C10891	-;HMDB0303743	34209-69-3;_	49	COC1=C(O)C=CC(CC2(O)C(=O)OCC2CC2=CC(OC)=C(OC)C=C2)=C1	Lignans and derivatives	53193.2
Violanthin	577.157	4.07913	neg	M-H	C27H30O14	86.5	0	1.33531	C10196	HMDB0302837;LMPK12110219	40581-17-7;_;	55.6	CC1OC(C2=C3OC(C4=CC=C(O)C=C4)=CC(=O)C3=C(O)C(C3OC(CO)C(O)C(O)C3O)=C2O)C(O)C(O)C1O	Flavonoids	183622
