# Supplementary material for: Network pharmacological analysis, Mendelian randomization analysis and animal experimental reveal the mechanism of Wenxin Granules in inhibiting heart failure after myocardial infarction: apoptosis and inflammation
Source: Front Cardiovasc Med. 2026 Jan 14;12:1714639. doi: 10.3389/fcvm.2025.1714639 (PMC12847285; doi:10.3389/fcvm.2025.1714639)
Supplement: Supplementary file 2 [file Table2.xlsx]

## Sheet: Table S2
Metabolite	m/z	Retention time	Mode	Adducts	Formula	Fragmentation Score	Theoretical Fragmentation Score	Mass Error (ppm)	KEGG Compound ID	Library ID	CAS ID	Score	SMILES	con_1	con_2	con_3	con_4	con_5	con_6	M_1	M_2	M_3	M_4	M_5	M_6	QC01	QC02	QC03	mean(control)	mean(model)	FC(model/control)	classification
11-Keto-beta-boswellic acid	469.333	13.4121	neg	M-H	C30H46O4	55.7	0	0.796385	-	HMDB0036671;LMPR0106180008	17019-92-0;	50.4	CC1CCC2(C)CCC3(C)C(=CC(=O)C4C5(C)CCC(O)C(C)(C(=O)O)C5CCC43C)C2C1C	29816	11853.7	53833.3	11993.9	15613	10775.3	616811	825318	813341	859796	634303	723801	261623	247272	252489	22314.2	745561	33.412	Terpenoids
Glycyrrhetinic acid	471.347	13.4186	pos	M+H	C30H46O4	85.5	0	-0.276072	C02283	HMDB0011628;LMPR0106150014	1449-05-4;471-53-4;471-53-4;	55.7	CC1(C(=O)O)CCC2(C)CCC3(C)C(=CC(=O)C4C5(C)CCC(O)C(C)(C)C5CCC43C)C2C1	0	0	0	0	0	0	242192	548539	500267	317924	316355	283271	102832	113484	105790	0	368091	9647.07	Terpenoids
Ceanothic Acid	485.328	11.9139	neg	M-H	C30H46O5	49	0	1.01732	-	HMDB0036851	21302-79-4	49	C=C(C)C1CCC2(C(=O)O)CCC3(C)C(CCC4C5(C)C(C(=O)O)C(O)C(C)(C)C5CCC43C)C12	621.281	0	261.462	54.3464	194.717	0	73052.2	199318	246216	340158	182073	394454	81642.6	123490	110174	282.951	239212	845.417	Terpenoids
Wilforic acid B	455.317	13.0796	neg	M-H	C29H44O4	73.8	0	1.36091	-	-	-	53.8	CC1=C2CCC3C(C)(CCC4(C)C5CC(C)(C(=O)O)CCC5(C)CCC34C)C2CC(O)C1=O	56725.2	22697.3	54189.4	24594.3	30211.5	36588.1	72528.2	198731	162868	153240	239846	118981	96115.7	88097.9	88838.9	37501	157699	4.2052	Others
Myrianthic acid	485.328	12.5073	neg	M-H2O-H	C30H48O6	67	0	1.08597	-	HMDB0035875	89786-84-5	52.4	CC1CCC2(C(=O)O)CCC3(C)C(=CCC4C5(C)CC(O)C(O)C(C)(CO)C5CCC43C)C2C1(C)O	2549.97	523.116	3294.86	691.152	1908.22	721.84	40660.4	189711	149313	156698	171949	227694	55928.8	75304.4	64815.4	1614.86	156004	96.6056	Terpenoids
4-Hydroxybenzoic acid	137.023	5.08517	neg	M-H	C7H6O3	94.7	0	-8.02728	C00156	HMDB0000500;PW_C000382	99-96-7	56.8	O=C(O)C1=CC=C(O)C=C1	32991.5	37426.8	33041.4	37684.5	34956.5	37229.7	87539.4	113805	105029	101715	104405	117338	347802	355909	385505	35555.1	104972	2.95238	Phenolic acids and derivatives
Glycocholic acid	466.316	9.1808	pos	M+H	C26H43NO6	97	0	-0.0303601	C01921	HMDB0000138;LMST05030001;PW_C000089	475-31-0;	58.9	CC(CCC(=O)NCC(=O)O)C1CCC2C3C(O)CC4CC(O)CCC4(C)C3CC(O)C12C	33421	17839.1	36955	16097.2	23999.8	20398.7	66614.3	105693	112508	80199.2	5931.46	92567.2	38852.5	41918.1	40359.2	24785.1	77252.1	3.11687	Steroids and steroid derivatives
Epinepetalactone	167.107	2.23972	pos	M+H	C10H14O2	56.8	0	0.333114	-	HMDB0035063	17257-15-7	50.8	CC1=COC(=O)C2C(C)CCC12	6710.26	7502.72	7139.57	7337.56	7405.79	7649.43	52970.4	95447.2	64563	51952	70579.1	75207.2	19922.4	19229.1	18032.6	7290.89	68453.1	9.38886	Others
L-(-)-3-Phenyllactic acid	165.055	4.25853	neg	M-H	C9H10O3	84.8	0	-5.73292	C05607	HMDB0000563	7326-19-4	55.2	O=C(O)C(O)CC1=CC=CC=C1	18062.6	24730.2	14290.1	14278.4	19664.1	24087.6	38141.3	29059.6	30030	58103.6	38964.7	85168.9	51366.2	54226	56522.5	19185.5	46578	2.42777	Phenolic acids and derivatives
Emodin-8-O-beta-D-glucopyranoside	431.099	6.44142	neg	M-H	C21H20O10	93.7	0	0.802367	-	-	-	58.2	CC1=CC2=C(C(=O)C3=C(C=C(O)C=C3OC3OC(CO)C(O)C(O)C3O)C2=O)C(O)=C1	0	0	0	51.829	0	0	22803.5	53087.6	38205.7	42739.5	45994.3	58790.6	433486	523965	500422	0	43603.5	9647.07	Quinones
Quillaic acid	487.342	12.4998	pos	M+H	C30H46O5	44	0	-0.328239	C08972	-;HMDB0303399;LMPR0106150037	631-01-6;_;	48.3	CC1(C)CCC2(C(=O)O)C(O)CC3(C)C(=CCC4C5(C)CCC(O)C(C)(C=O)C5CCC43C)C2C1	92.7868	0	0	0	0	0	9757.12	57054.9	53162.6	36268.1	42563.3	57932.4	16578.8	15631.7	17564.1	0	42789.7	9647.07	Terpenoids
Oroxylin A-7-O-beta-D-glucuronide	459.094	4.62662	neg	M-H	C22H20O11	92.5	0	1.43391	-	-	-	57.4	COC1=C(OC2OC(C(=O)O)C(O)C(O)C2O)C=C2OC(C3=CC=CC=C3)=CC(=O)C2=C1O	0	0	0	0	0	0	19614.1	50660.4	40260.5	22389.1	51935.5	45439.7	11316.8	15510.4	14724.5	0	38383.2	9647.07	-
Taurohyocholic acid	480.278	6.19133	pos	M+H-2H2O	C26H45NO7S	95.1	0	-0.148621	C15516	LMST05040010	0	57	CC(CCC(=O)NCCS(=O)(=O)O)C1CCC2C3C(O)C(O)C4CC(O)CCC4(C)C3CCC12C	10962.2	9717.58	12625.7	8203.25	17357.8	11828.3	38537	12614	10941	37262.8	41356.8	14760.4	15651.6	15564.5	14845.9	11782.5	25912	2.1992	Steroids and steroid derivatives
Apigenin 7-galacturonide	445.078	4.39445	neg	M-H	C21H18O11	95	0	1.21073	-	LMPK12110345	0	57.5	O=C(O)C1OC(OC2=CC(O)=C3C(=O)C=C(C4=CC=C(O)C=C4)OC3=C2)C(O)C(O)C1O	10387.4	8049.2	3600.56	4671.71	13373.3	4691.18	15113.9	28787.4	32845.9	10256.5	25785.8	23221.9	12836.1	14944.3	14030.3	7462.23	22668.6	3.03777	Flavonoids
Liquiritigenin	257.081	4.27882	pos	M+H	C15H12O4	98.2	0	-0.734966	C09762	HMDB0029519;LMPK12140061	578-86-9;	59	O=C1CC(C2=CC=C(O)C=C2)OC2=C1C=CC(O)=C2	671.568	193.434	45.304	23.5762	1078.89	659.134	11753.8	33591.7	20967	15344.4	26426.4	20765.1	574322	548003	560078	445.318	21474.7	48.2234	Flavonoids
Glabrolide	469.331	12.3191	pos	M+H	C30H44O4	74.1	0	-0.322984	-	HMDB0034515	10401-33-9	53.6	CC12CC(OC1=O)C1(C)CCC3(C)C(=CC(=O)C4C5(C)CCC(O)C(C)(C)C5CCC43C)C1C2	0	0	0	0	0	0	5102.22	28892.8	23201	16649.8	18605	23518.1	10457.7	10428.8	11364.8	0	19328.2	9647.07	Terpenoids
Glycyrrhetic acid 3-O-mono-b-D-glucuronide	645.365	12.0898	neg	M-H	C36H54O10	92.8	0	1.60506	-	-	-	57.4	CC1(C(=O)O)CCC2(C)CCC3(C)C(=CC(=O)C4C5(C)CCC(OC6OC(C(=O)O)C(O)C(O)C6O)C(C)(C)C5CCC43C)C2C1	0	0	0	0	0	0	1828.76	23436.2	33195.8	12199.5	16494.5	20449.1	55246.4	63613	56503.9	0	17934	9647.07	Terpenoids
3-(3-Hydroxyphenyl)propanoic acid	165.055	2.95888	neg	M-H	C9H10O3	74.9	0	-5.63135	C11457	HMDB0000375	621-54-5	53.5	O=C(O)CCC1=CC(O)=CC=C1	3262.33	4228.55	3667.47	3404.76	3109.74	5062.4	16709.5	17271.9	12030.9	17962	13532.4	20559.6	207292	206287	211459	3789.21	16344.4	4.31341	Phenolic acids and derivatives
Chrysin-7-O-Glucuronide	431.097	3.78855	pos	M+H	C21H18O10	86.7	0	-0.312948	-	-	-	56.5	O=C(O)C1OC(OC2=CC(O)=C3C(=O)C=C(C4=CC=CC=C4)OC3=C2)C(O)C(O)C1O	7681.34	4936.68	1730.27	4966.23	6587.69	5035.49	12008	16921.7	16868.2	5919.64	15428.7	13131.5	5838.43	5499.19	5552.13	5156.28	13379.6	2.59482	Flavonoids
3-Hydroxypicolinic acid	140.034	3.26773	pos	M+H	C6H5NO3	95	0	0.378502	C18620	HMDB0013188	-;874-24-8	57.9	O=C(O)C1=C(O)C=CC=N1	3889.01	4064.25	4336.28	4328.54	4197.73	4464.87	17538.4	11755.5	12440.5	13240	9741.27	13847.2	39640.9	40064	38918.6	4213.45	13093.8	3.10762	Others
P-sulfoxy-cinnamic acid	242.997	3.56282	neg	M-H	C9H8O6S	86.1	0	-0.529536	-	-	-	55.9	O=C(O)C=CC1=CC=C(OS(=O)(=O)O)C=C1	4558.99	5300.16	1094.45	3289.4	7612.44	5484.81	19465.9	4282.79	10407.8	7026.61	5726.35	30561.2	7705.29	7875.49	7179.85	4556.71	12911.8	2.83358	Phenolic acids and derivatives
Loganic acid	399.126	0.749433	pos	M+Na	C16H24O10	53.2	0	-0.981052	C01512	-;LMPR01020138	22255-40-9;	49.9	CC1C(O)CC2C(C(=O)O)=COC(OC3OC(CO)C(O)C(O)C3O)C21	0	0	0	0	0	0	4017.9	7852.22	0	10900.5	12487.7	25607.1	203801	199872	187940	0	12173.1	9647.07	Terpenoids
Glycitein	285.076	4.61987	pos	M+H	C16H12O5	88.1	0	-0.302582	C14536	HMDB0005781;LMPK12050104	40957-83-3;	56.4	COC1=C(O)C=C2OC=C(C3=CC=C(O)C=C3)C(=O)C2=C1	311.999	408.266	269.009	262.524	377.036	185.506	6132.18	16490.9	10954.8	5621.94	12607.4	12035.8	5416.84	5603.39	5521.38	302.39	10640.5	35.188	Flavonoids
Glycyrrhizinic acid	823.411	9.72948	pos	M+H	C42H62O16	99.1	0	-0.642009	C02284	HMDB0029843	1405-86-3	59.3	CC1(C(=O)O)CCC2(C)CCC3(C)C(=CC(=O)C4C5(C)CCC(OC6OC(C(=O)O)C(O)C(O)C6OC6OC(C(=O)O)C(O)C(O)C6O)C(C)(C)C5CCC43C)C2C1	0	145.539	145.045	141.308	0	315.241	991.909	13754.4	9763.02	13165.1	10442.2	12533.9	1.12425e+06	1.12742e+06	1.07172e+06	186.783	10108.4	54.1186	Terpenoids
Emodin	269.046	12.1386	neg	M-H	C15H10O5	98.5	0	0.449792	C10343	HMDB0035214;LMPK13040008	518-82-1;	59.1	CC1=CC2=C(C(=O)C3=C(C=C(O)C=C3O)C2=O)C(O)=C1	3489.63	2755.99	1785.38	1568.73	1132.45	921.571	9396.87	12413.5	10232	5849.58	13726.3	8780.14	2.72463e+06	3.43153e+06	3.19689e+06	1942.29	10066.4	5.18275	Quinones
Cyclo-(Leu-Thr)	197.129	3.24505	pos	M+H-H2O	C10H18N2O3	53.2	0	0.519885	-	-	-	49.4	CC(C)CC1NC(=O)C(C(C)O)NC1=O	4333.21	4623.3	4068.91	4350.26	4156.96	4977.08	9189.86	9595.51	11934.7	7331.55	9368.65	9694.6	13171.6	13019.7	13636.5	4418.28	9519.15	2.15449	-
Maslinic acid	471.349	13.7029	neg	M-H	C30H48O4	58.1	0	1.37997	C16939	HMDB0002392;LMPR0106180014	4373-41-5;	50.1	CC1(C)CCC2(C(=O)O)CCC3(C)C(=CCC4C5(C)CC(O)C(O)C(C)(C)C5CCC43C)C2C1	0	0	0	0	0	0	5522.52	11992.6	14283.3	6096.88	8681.64	9617.49	4200.9	4431.51	3700.4	0	9365.74	9647.07	Terpenoids
Daidzein	253.051	5.5142	neg	M-H	C15H10O4	90	0	-0.285014	C10208	HMDB0003312;LMPK12050038	486-66-8;	57.2	O=C1C(C2=CC=C(O)C=C2)=COC2=C1C=CC(O)=C2	4218.96	3632.26	1012.67	3087.82	3426.72	2900.12	6501.21	9587.46	8691.02	5896.61	9828.82	10353.4	17365.6	18583.5	21479.4	3046.43	8476.43	2.78242	Flavonoids
7,8-Dihydroxyflavone	253.05	9.00332	neg	M-H	C15H10O4	59.6	0	-0.673489	-	HMDB0247297	-	51.1	O=C1C=C(C2=CC=CC=C2)OC2=C1C=CC(O)=C2O	66.0001	69.5191	65.6099	60.6029	127.456	68.1728	5467.34	9807.82	10131	5597.79	7207.1	6168.64	59519.7	76552.5	80027.1	76.2268	7396.62	97.0344	Flavonoids
Methylnissolin	301.107	5.91885	pos	M+H	C17H16O5	89.8	0	-1.66275	-	HMDB0034008;LMPK12070054	73340-41-7;	57	COC1=C(OC)C2=C(C=C1)C1COC3=C(C=CC(O)=C3)C1O2	2633.85	2542.96	2601.35	2622.12	2258.02	2401.21	3473.36	10103.4	6688.14	5193.11	7790.2	6530.02	65591.6	63284	60253.8	2509.92	6629.7	2.6414	Flavonoids
(R)-ar-Turmerone	217.159	7.46798	pos	M+H	C15H20O	60.1	0	-0.605824	-	HMDB0035612	532-65-0	51.4	CC(C)=CC(=O)CC(C)C1=CC=C(C)C=C1	2231.38	2215.05	2057.43	2245.26	1834.5	2208.59	5117.68	7089.61	6231.46	5580.12	7105.29	8277.99	135305	129742	130986	2132.03	6567.02	3.08017	Terpenoids
Lucialdehyde B	453.336	9.72948	pos	M+H	C30H44O3	63.6	0	-0.578781	-	-	-	52.4	CC(C=O)=CCCC(C)C1CCC2(C)C3=C(CCC12C)C1(C)CCC(=O)C(C)(C)C1CC3=O	0	0	0	0	0	0	2454.41	10655	6230.82	7237.27	7013.37	5576.01	2.43914e+06	2.3229e+06	2.34569e+06	0	6527.81	9647.07	Terpenoids
Securinine	250.144	2.97412	pos	M+CH3OH+H	C13H15NO2	62.2	0	-0.495716	C10614	-	5610-40-2	51.8	O=C1C=C2C=CC3CC2(O1)C1CCCCN31	309.545	83.6737	848.91	259.4	95.2596	89.4395	5696.24	7516.52	5196.25	5298.79	7025.66	6427.11	35628.1	32035.6	31033.4	281.038	6193.43	22.0377	-
9,12,13-Todea	329.234	8.56757	neg	M-H	C18H34O5	87.5	0	0.660657	-	HMDB0038555	97134-11-7	56.7	CCCCCC(O)C(O)C=CC(O)CCCCCCCC(=O)O	2392.18	2170.72	2215.45	2793.04	3177.1	2836.73	3443.56	6075.4	6659.27	5549.59	9534.28	5302	369334	465831	438246	2597.54	6094.02	2.34608	Lipids
Pratol	267.066	5.47207	neg	M-H	C16H12O4	90	0	0.290341	-	-	-	57.3	COC1=CC=C(C2=CC(=O)C3=C(C=C(O)C=C3)O2)C=C1	2504.68	2708.23	2018.42	2173.4	1740.76	1698.4	4116.81	9421.29	6724.61	3375.43	7253.23	3554.58	92547	100277	128657	2140.65	5740.99	2.68189	Flavonoids
Oxyhydrastinine	206.081	3.4714	pos	M+H	C11H11NO3	36.4	0	0.738238	-	-	-	46.6	CN1CCC2=CC3=C(C=C2C1=O)OCO3	786.408	836.621	797.472	838.532	820.758	829.654	4704.1	5903.76	3638.66	4628.74	5344.46	8182.2	43427.5	43274	39312.3	818.241	5400.32	6.59992	Others
Formononetin	267.066	8.52397	neg	M-H	C16H12O4	99.4	0	0.445239	C00858	HMDB0005808;LMPK12050037	485-72-3;	59.3	COC1=CC=C(C2=COC3=C(C=CC(O)=C3)C2=O)C=C1	1696.23	1312.54	1176.44	1266.63	916.334	910.169	3793.95	7394.3	4845.49	3246.93	6044.77	5488.44	640907	802835	754619	1213.06	5135.64	4.23364	Flavonoids
Mussaenosidic acid	411.107	0.74995	neg	M+Cl	C16H24O10	44.6	0	1.06091	-	-	-	47.9	CC1(O)CCC2C(C(=O)O)=COC(OC3OC(CO)C(O)C(O)C3O)C21	0	0	0	0	0	0	915.736	2935.85	0	3828.48	4339.03	12378.9	110199	83770.3	74340.8	0	4879.61	9647.07	Terpenoids
Chrysophanic acid	253.051	6.6067	neg	M-H	C15H10O4	95.7	0	-0.224923	C10315	HMDB0030670	481-74-3	58.5	CC1=CC2=C(C(=O)C3=C(C=CC=C3O)C2=O)C(O)=C1	50.9108	0	0	23.9051	77.3647	18.5145	1990.14	5805.91	6247.48	3238.79	5767.03	3872.8	68299.5	84272.7	82870.5	42.6738	4487.02	105.147	Quinones
Isoalantolactone	233.153	7.90152	pos	M+H	C15H20O2	75	0	-0.984691	C09484	HMDB0035934	470-17-7	53.8	C=C1C(=O)OC2CC3(C)CCCC(=C)C3CC12	2034.55	2254.62	2072.83	2125.24	2119.66	2237.57	2894.77	5021.81	4504.42	4094.78	4562.71	4858.19	16842.8	16869.8	16475.5	2140.75	4322.78	2.01929	Terpenoids
Phloretin	255.066	5.6595	neg	M-H2O-H	C15H14O5	57.1	0	-0.250795	C00774	HMDB0003306;HMDB0029646;LMPK12120525	60-82-2;7507-89-3;	50.7	O=C(CCC1=CC=C(O)C=C1)C1=C(O)C=C(O)C=C1O	329.387	252.767	193.97	131.785	351.687	271.036	2226.36	5944.83	2829.31	3167.41	4322.62	5326.49	145172	181970	189113	255.105	3969.5	15.5603	Flavonoids
Plumbagin	206.081	3.06432	pos	M+NH4	C11H8O3	38.6	0	0.985452	C10387	HMDB0256646	481-42-5;_	47	CC1=CC(=O)C2=C(C=CC=C2O)C1=O	1426.19	1987.35	1510.42	1452.15	1512.3	1512.9	3064.35	3118.59	5180.55	3303.81	3599.33	3946.45	43808.9	40913.7	41221.5	1566.89	3702.18	2.36277	Quinones
Lycoperodine 1	217.097	3.35808	pos	M+H	C12H12N2O2	89.5	0	0.575534	-	-	-	57.1	O=C(O)C1CC2=C(CN1)NC1=CC=CC=C21	1320.05	1021.58	637.443	900.26	1344.55	1263.15	3652.3	3964.29	3818.3	3943.32	3452.72	3227.39	14755	15342.4	13427.1	1081.17	3676.39	3.40037	Indoles and derivatives
Dihydrodaidzein	255.066	8.09867	neg	M-H	C15H12O4	35.1	0	-0.248057	-	HMDB0005760;LMPK12050447	17238-05-0;	46.4	O=C1C2=C(C=C(O)C=C2)OCC1C1=CC=C(O)C=C1	364.189	234.257	203.523	287.615	303.498	83.0691	1816.36	5107.95	2969.41	2353.08	6160.62	3452.71	164622	228270	215819	246.025	3643.36	14.8089	Flavonoids
Trans-3-Hydroxycinnamate	163.039	4.0114	neg	M-H	C9H8O3	94.8	0	-5.80308	C12621	HMDB0001713	14755-02-3	56.9	O=C(O)C=CC1=CC(O)=CC=C1	1590.58	1510.05	1179.29	1923.08	1413.8	1295.01	3923.38	5792.4	3811.18	2311.5	3119.52	2139.54	23019.7	21714.9	22853.3	1485.3	3516.25	2.36737	Phenolic acids and derivatives
Tectochrysin	269.081	8.51832	pos	M+H	C16H12O4	63	0	-0.946418	C11621	-;LMPK12110190	520-28-5;	51.9	COC1=CC(O)=C2C(=O)C=C(C3=CC=CC=C3)OC2=C1	144.192	200.301	190.772	134.652	133.372	82.9599	1854.93	6065.96	2189.98	1451.17	2996.33	1925.11	613327	618396	598494	147.708	2747.25	18.5992	Flavonoids
Naringenin-7-O-beta-D-glucoside	433.114	4.82897	neg	M-H	C21H22O10	96.7	0	0.972319	-	-	-	58	O=C1CC(C2=CC=C(O)C=C2)OC2=CC(OC3OC(CO)C(O)C(O)C3O)=CC(O)=C12	115.597	0	0	0	51.274	46.3914	752.414	1349.81	3207.48	2569.31	2489.39	5466.17	20569	20185.2	19560.1	71.0876	2639.09	37.1245	Flavonoids
Tryptophol	144.081	3.35808	pos	M+H-H2O	C10H11NO	50.8	0	0.459184	C00955	HMDB0003447	526-55-6	49.1	OCCC1=CNC2=CC=CC=C12	1149.7	1162.33	986.452	1115.68	1138.62	1157.55	2251.16	2589	2357.84	2241.14	2088.42	2106.52	6911.41	7478.55	6698.73	1118.39	2272.35	2.0318	Indoles and derivatives
4-methyl-5-thiazoleethanol	144.048	1.87323	pos	M+H	C6H9NOS	60.8	0	0.551752	C04294	HMDB0032985	137-00-8	49.7	CC1=C(CCO)SC=N1	29.9268	31.3943	14.9388	430.618	243.378	536.736	4138.25	2222.8	1634.66	389.578	2795.23	906.711	14362.8	15038.6	14983	214.499	2014.54	9.39185	Others
Medicarpin	271.096	6.50968	pos	M+H	C16H14O4	83.5	0	-0.603884	C10503	-;HMDB0254403	32383-76-9;_	55.4	COC1=CC2=C(C=C1)C1COC3=C(C=CC(O)=C3)C1O2	669.396	784.611	711.086	593.694	615.113	598.494	939.289	2777.21	2015.76	1444.05	2418.64	1762.08	3850.88	3735.27	3393.58	662.066	1892.84	2.85899	Flavonoids
Synephrine	168.102	1.0321	pos	M+H	C9H13NO2	65	0	-0.119124	C04548	HMDB0004826	1994/7/5;94-07-5	51.7	CNCC(O)C1=CC=C(O)C=C1	540.823	829.643	747.066	629.362	943.292	860.758	1071.92	2346.84	1717.09	1064.57	2140.91	1954.23	14635.8	6167.34	6061.66	758.491	1715.92	2.26229	Others
Monobutyl phthalate	221.081	7.03043	neg	M-H	C12H14O4	76.5	0	-2.06524	-	HMDB0013247	131-70-4	54.3	CCCCOC(=O)C1=CC=CC=C1C(=O)O	208.315	422.823	388.297	485.023	452.417	450.433	1182.7	1796.81	1576.53	1784.93	1616.52	1661.62	13154.5	15443.9	16297.9	401.218	1603.18	3.99579	-
L-Homotyrosine	196.097	3.29037	pos	M+H	C10H13NO3	49.8	0	0.849352	C18622	-	-	48.6	NC(CCC1=CC=C(O)C=C1)C(=O)O	552.015	637.319	641.657	625.497	738.609	638.13	1487.9	1722.85	1510.15	1488.05	1589.7	1803.12	31307.3	30754.7	29093.6	638.871	1600.29	2.50488	Amino acids and derivatives
Senkyunolide I	205.086	8.48032	neg	M-H2O-H	C12H16O4	35.7	0	-2.76004	-	HMDB0258236	-	46	CCCC=C1OC(=O)C2=C1CCC(O)C2O	196.824	104.948	119.963	119.716	139.745	86.497	1114.33	1384.79	1259.55	1494.42	1424.36	1705.84	23827.6	28905	28601.9	127.949	1397.22	10.9201	Others
Anabasine	163.123	1.18497	pos	M+H	C10H14N2	80.1	0	0.114784	C06180	HMDB0004350	13078-04-1	55.2	C1=CC(C2CCCCN2)=CN=C1	24.2462	99.203	152.5	156.765	120.986	355.66	1439.51	1035.64	895.923	886.057	1357.69	1899.86	17423.1	21351.7	20866.4	151.56	1252.45	8.26371	Alkaloids and derivatives
4-(beta-D-glucosyloxy)-3-hydroxy-benzoic acid	315.073	2.23225	neg	M-H	C13H16O9	86.4	0	1.62265	-	-	-	56.2	O=C(O)C1=CC(O)=C(OC2OC(CO)C(O)C(O)C2O)C=C1	223.499	0	0	149.036	107.25	0	748.198	983.285	442.804	952.96	1152.91	3043.78	51616.7	51867.2	53179.7	159.929	1220.66	7.63251	Carbohydrates and derivatives
Anthraquinone base+1o,meoh	253.051	6.3164	neg	M-H	C15H10O4	75.4	0	-0.306055	-	-	-	54.4	O=C1C2=CC(CO)=CC=C2C(=O)C2=C(O)C=CC=C12	19.4578	31.5942	0	0	0	20.9428	282.209	1513.29	1392.57	794.778	1599.64	1213.82	24574.7	32163.1	32200.6	23.9983	1132.72	47.2	-
Diethyl phthalate	221.081	6.29878	neg	M-H	C12H14O4	70.7	0	-2.04502	C14175	HMDB0094660	84-66-2;_	53.1	CCOC(=O)C1=CC=CC=C1C(=O)OCC	310.177	409.368	280.12	497.357	328.452	485.284	918.018	1110.84	956.893	1026.19	1225.43	1535.77	7690.98	9930.25	10377.6	385.126	1128.86	2.93114	Phenolic acids and derivatives
Arenobufagin	397.202	12.6214	neg	M-H2O-H	C24H32O6	35.9	0	0.393448	C20035	-;HMDB0248571	464-74-4;_	45.9	CC12CCC(O)CC1CCC1C2C(O)C(=O)C2(C)C(C3=COC(=O)C=C3)CCC12O	348.219	300.306	347.7	107.69	360.597	200.425	394.111	1679.27	1506.46	471.329	1314.21	1220.04	15813.5	18306.7	18088.4	277.49	1097.57	3.95535	Steroids and steroid derivatives
Emodin-3-methyl ether/Physcion	285.075	5.25827	pos	M+H	C16H12O5	70.2	0	-1.32519	-	-	-	52.8	COC1=CC2=C(C(=O)C3=C(C=C(C)C=C3O)C2=O)C(O)=C1	434.583	429.758	277.632	379.007	339.981	441.321	404.577	1598.7	1688.96	786.495	1015.05	782.087	4806.39	4779.71	5233.59	383.714	1045.98	2.72594	-
3,4,5-trimethoxycinnamic acid	237.077	5.61955	neg	M-H	C12H14O5	43.7	0	-1.19236	-	HMDB0002511	90-50-6	48.1	COC1=CC(C=CC(=O)O)=CC(OC)=C1OC	538.077	366.969	453.911	478.272	318.7	410.098	1193.84	1036.61	895.364	703.559	867.867	982.398	43890.8	52596.2	58580.4	427.671	946.606	2.2134	Phenolic acids and derivatives
Rheic acid	283.025	9.86568	neg	M-H	C15H8O6	90.5	0	0.402938	C10401	LMPK13040015	0	57.3	O=C(O)C1=CC2=C(C(=O)C3=C(C=CC=C3O)C2=O)C(O)=C1	25.1831	0	0	0	0	26.2021	771.631	1432.65	1332.44	392.073	747.469	836.348	69195	89521.4	89774.1	0	918.768	9647.07	Organic acids and derivatives
Isoastragaloside iv	807.449	9.45538	pos	M+Na	C41H68O14	39.1	0	-1.20333	-	-	-	47.3	CC(C)(OC1OC(CO)C(O)C(O)C1O)C1CCC(C)(C2C(O)CC3(C)C4CC(O)C5C(C)(C)C(OC6OCC(O)C(O)C6O)CCC56CC46CCC23C)O1	0	0	0	0	0	0	376.889	1447.78	1062.45	599.009	1455.08	490.289	274790	280929	244678	0	905.25	9647.07	Steroids and steroid derivatives
Senkyunolide C	203.071	9.89767	neg	M-H	C12H12O3	93.5	0	-3.1682	-	-	-	57.6	CCCC=C1OC(=O)C2=C1C=C(O)C=C2	64.7566	29.9672	31.936	62.2675	42.9476	31.1254	688.358	639.035	709.351	911.73	788.008	1484.52	48396.9	65018.9	68271.3	43.8334	870.168	19.8517	Coumarins and derivatives
2-isopropylmalic acid	175.06	3.15762	neg	M-H	C7H12O5	93.9	0	-4.43286	C02504	HMDB0000402	-;49601-06-1	57.6	CC(C)C(O)(CC(=O)O)C(=O)O	303.443	455.709	207.831	270.587	189.213	185.199	872.939	1038.68	841.198	735.789	592.334	733.994	21574.4	22176.8	23459.7	268.664	802.488	2.98696	Lipids
Pterodonoic acid	247.134	10.863	neg	M-H	C15H20O3	69.8	0	-0.553299	-	-	-	53.2	C=C(C(=O)O)C1CCC2(C)CCC(=O)C(C)=C2C1	0	0	0	17.6096	0	24.2765	337.305	1026.25	588.8	640.456	1006.53	1076.39	12192.6	17877.4	16855.7	0	779.288	9647.07	Terpenoids
Benzoic acid	105.034	3.78855	pos	M+H-H2O	C7H6O2	68	0	2.59604	C00180	-;HMDB0001870	65-85-0	52.8	O=C(O)C1=CC=CC=C1	282.017	355.854	264.457	313.632	492.858	513.816	612.104	858.821	745.582	623.691	797.274	897.088	20671.5	21836.1	22036.1	370.439	755.76	2.04017	Phenolic acids and derivatives
Liquiritin	417.12	4.28098	neg	M-H	C21H22O9	99	0	1.31574	C16989	-;HMDB0029520;LMPK12140021	551-15-5;	59.2	O=C1CC(C2=CC=C(OC3OC(CO)C(O)C(O)C3O)C=C2)OC2=C1C=CC(O)=C2	0	0	0	0	0	0	553.928	850.055	484.883	690.289	297.925	693.783	1.70214e+06	1.53504e+06	1.54029e+06	0	595.144	9647.07	Flavonoids
Agarotetrol	319.117	3.78855	pos	M+H	C17H18O6	56.2	0	-0.849426	-	-	-	50.4	O=C1C=C(CCC2=CC=CC=C2)OC2=C1C(O)C(O)C(O)C2O	0	70.3757	21.7083	332.315	388.791	530.362	625.85	1273.06	404.922	111.991	557.227	507.516	414606	400559	394616	268.71	580.094	2.15881	Others
Albiflorin	481.17	3.78855	pos	M+H	C23H28O11	98.3	0	-0.885467	C17457	-;HMDB0248116	39011-90-0;_	59.1	CC12CC(O)C3CC1(OC1OC(CO)C(O)C(O)C1O)C3(COC(=O)C1=CC=CC=C1)C(=O)O2	0	0	0	0	0	0	0	1128.37	0	0	495.519	81.3651	983082	947055	943587	0	568.419	9647.07	Terpenoids
Aloeemodin	269.046	4.16852	neg	M-H	C15H10O5	93.2	0	0.991248	C10294	HMDB0030829	481-72-1	56.9	O=C1C2=C(C(=O)C3=C1C=C(CO)C=C3O)C(O)=CC=C2	0	0	22.0449	0	0	0	299.632	776.209	641.854	333.272	525.244	401.93	5093.9	5329.34	5844.54	0	496.357	9647.07	Quinones
Salipurposid	433.114	4.19125	neg	M-H	C21H22O10	89.2	0	0.567771	-	-	-	56.3	O=C1CC(C2=CC=C(O)C=C2)OC2=C1C(OC1OC(CO)C(O)C(O)C1O)=CC(O)=C2	0	0	0	0	0	20.5898	234.404	1102.22	193.865	206.134	879.345	225.322	17475.2	16414	15284.2	0	473.548	9647.07	Flavonoids
Afzelechin	273.075	8.48032	neg	M-H	C15H14O5	43.4	0	-8.47286	C09320	-;HMDB0030823;LMPK12020035	2545-00-8;	45.7	OC1=CC=C(C2OC3=CC(O)=CC(O)=C3CC2O)C=C1	0	0	0	0	0	0	364.731	469.941	293.98	616.727	514.581	510.483	9835.31	12050.1	11099.8	0	461.741	9647.07	Flavonoids
Arctigenin	431.171	8.15152	neg	M+Hac-H	C21H24O6	59.2	0	0.587542	C10545	HMDB0030087;HMDB0253870	7770-78-7;_	51.2	COC1=C(O)C=CC(CC2C(=O)OCC2CC2=CC(OC)=C(OC)C=C2)=C1	0	47.8281	0	0	0	3.05588	0	114.879	903.183	300.642	58.8789	786.283	12952.6	16977	20769.4	0	432.773	9647.07	Lignans and derivatives
Abscisic acid	263.129	5.85257	neg	M-H	C15H20O4	89.5	0	0.407736	C06082	HMDB0035140;HMDB0036093	21293-29-8;7773-56-0	56.6	CC(C=CC1(O)C(C)=CC(=O)CC1(C)C)=CC(=O)O	170.383	181.225	129.544	151.801	204.718	278.276	350.458	477.596	286.942	470.826	433.463	549.471	2042.7	2316.2	2138.38	185.991	428.126	2.30186	Terpenoids
Cellobiose	323.099	0.74995	neg	M-H2O-H	C12H22O11	49.5	0	0.509235	C00185	-;HMDB0000055;HMDB0242553;HMDB0246552	16462-44-5;528-50-7;_	49.1	OCC1OC(OC2C(CO)OC(O)C(O)C2O)C(O)C(O)C1O	0	0	0	0	297.313	0	219.589	205.542	0	0	904.594	221.918	244921	208716	206606	0	387.911	9647.07	Carbohydrates and derivatives
4-Hydroxybenzoic acid glucoside	299.077	1.86842	neg	M-H	C13H16O8	78.3	0	0.558962	-	HMDB0303772	-	54.5	O=C(O)C1=CC=C(OC2OC(CO)C(O)C(O)C2O)C=C1	3.49924	338.25	0	303.82	39.7454	72.2159	764.627	260.463	254.6	703.704	80.9957	49.2801	5677.7	5635.42	5799.27	151.506	352.278	2.32518	-
1-O-Feruloyl-beta-D-glucose	355.104	2.98103	neg	M-H	C16H20O9	69.1	0	1.3585	C17759	HMDB0301952;HMDB0302219	-;_	52.3	COC1=C(O)C=CC(C=CC(=O)OC2OC(CO)C(O)C(O)C2O)=C1	0	0	0	0	0	0	260.007	507.973	116.888	164.515	329.919	344.13	8947.19	8622.85	8811.06	0	287.239	9647.07	Phenolic acids and derivatives
Gypsogenin	471.346	10.4361	pos	M+H	C30H46O4	51.5	0	-0.930996	C08950	-;LMPR0106150010	639-14-5;	49.2	CC1(C)CCC2(C(=O)O)CCC3(C)C(=CCC4C5(C)CCC(O)C(C)(C=O)C5CCC43C)C2C1	0	0	0	0	0	0	0	356.546	152.475	179.322	282.963	442.23	54753.9	58751.1	58652.4	0	282.707	9647.07	Terpenoids
Pemoline	177.066	2.71153	pos	M+H	C9H8N2O2	38.5	0	0.589677	C07899	HMDB0256214	2152-34-3;_	46.7	NC1=NC(=O)C(C2=CC=CC=C2)O1	50.0201	163.382	127.011	216.745	126.705	115.298	284.037	356.664	203.019	262.887	208.3	289.875	10759.1	9445.64	10108.4	133.193	267.464	2.00808	-
Licochalcone B	285.077	5.5142	neg	M-H	C16H14O5	86.1	0	0.531182	-	HMDB0037320;LMPK12120434	58749-23-8;	56.5	COC1=C(C=CC(=O)C2=CC=C(O)C=C2)C=CC(O)=C1O	25.5442	23.3084	0	0	0	0	52.0584	462.287	146.685	205.885	512.901	167.146	4704.03	5487.86	5869.73	0	257.827	9647.07	Flavonoids
Naringenin chalcone	271.061	4.76457	neg	M-H	C15H12O5	71.8	0	1.00449	C06561	HMDB0029631;LMPK12120264	25515-46-2;5071-40-9;	52.8	O=C(C=CC1=CC=C(O)C=C1)C1=C(O)C=C(O)C=C1O	25.7529	118.737	105.801	117.398	149.698	108.843	172.046	281.527	325.486	126.135	313.257	304.879	5536.9	5685.21	6339.69	104.372	253.888	2.43254	Flavonoids
Sphondin	217.049	4.1705	pos	M+H	C12H8O4	43.7	0	-0.728743	C18081	HMDB0302839	483-66-9;_	47.5	COC1=C2OC=CC2=C2OC(=O)C=CC2=C1	8.10551	0	0	0	1.84477	0	251.425	268.069	202.883	230.832	318.787	236.878	4715.56	5269.3	5320.78	0	251.479	9647.07	Coumarins and derivatives
Davidigenin	257.082	7.80112	neg	M-H	C15H14O4	91.1	0	-0.0251682	C09618	-;LMPK12120452	23130-26-9;	57.4	O=C(CCC1=CC=C(O)C=C1)C1=C(O)C=C(O)C=C1	0	0	0	0	0	0	49.2806	384.803	96.6756	112.333	240.206	463.022	2595.08	3489.52	3558.05	0	224.387	9647.07	Flavonoids
Pratensein 7-O-beta-D-glucopyranoside	463.123	4.78012	pos	M+H	C22H22O11	97.3	0	-1.48843	-	-	-	58.5	COC1=C(O)C=C(C2=COC3=CC(OC4OC(CO)C(O)C(O)C4O)=CC(O)=C3C2=O)C=C1	0	0	0	0	0	0	0	318.593	240.788	0	209.477	106.256	8782.08	9841.76	9142.22	0	218.778	9647.07	-
Cirsimaritin	313.072	7.34492	neg	M-H	C17H14O6	73.6	0	0.800417	C17785	HMDB0250276;LMPK12111163	6601-62-3;_;	53.6	COC1=C(OC)C(O)=C2C(=O)C=C(C3=CC=C(O)C=C3)OC2=C1	0	0	0	0	0	0	188.81	221.96	467.407	42.1363	270.29	81.4624	1634.76	1970.09	2172.15	0	212.011	9647.07	Flavonoids
Atractylenolide III	247.134	10	neg	M-H	C15H20O3	79	0	-0.612248	C17887	-;HMDB0248708	-;_	54.4	C=C1CCCC2(C)CC3(O)OC(=O)C(C)=C3CC12	0	0	0	0	0	0	96.1476	265.126	136.384	125.812	215.385	419.683	892.661	1197.85	1352.82	0	209.756	9647.07	Terpenoids
Hydrangenol	257.081	3.35808	pos	M+H	C15H12O4	43.5	0	-0.142095	C10262	-	480-47-7	47.5	O=C1OC(C2=CC=C(O)C=C2)CC2=C1C(O)=CC=C2	0	0	0	0	0	0	145.11	330.962	167.331	202.991	232.387	170.981	12624	12499.8	11553.5	0	208.294	9647.07	Others
Astragaloside IV	829.46	9.4646	neg	M+FA-H	C41H68O14	96.1	0	1.77001	C17799	-	84687-43-4	58.4	CC(C)(O)C1CCC(C)(C2C(O)CC3(C)C4CC(OC5OC(CO)C(O)C(O)C5O)C5C(C)(C)C(OC6OCC(O)C(O)C6O)CCC56CC46CCC23C)O1	0	0	0	0	0	0	0	328.681	0	128.806	140.279	0	143629	159531	161549	0	199.255	9647.07	Steroids and steroid derivatives
7-Hydroxycadalene	215.143	6.16882	pos	M+H	C15H18O	38.5	0	-0.605966	-	-	-	46.8	CC1=CC2=C(C(C)C)C=CC(C)=C2C=C1O	60.1196	83.8944	70.0732	87.2577	69.0291	74.6002	176.85	162.537	174.207	174.357	229.713	245.181	9334.04	9561.69	9124.56	74.1624	193.807	2.61329	Terpenoids
16alpha-Hydroxydehydrotrametenolic acid	471.346	9.72948	pos	M+H	C30H46O4	72.6	0	-0.859706	-	-	-	53.8	CC(C)=CCCC(C(=O)O)C1C(O)CC2(C)C3=CCC4C(C)(CCC(O)C4(C)C)C3=CCC12C	0	0	0	0	0	0	0	292.811	158.185	163.928	265.064	78.3532	213236	202435	206407	0	191.668	9647.07	Terpenoids
3-ethylphenol	121.065	2.95888	neg	M-H	C8H10O	50	0	-9.90945	C14386	HMDB0059873	620-17-7;_	47.4	CCC1=CC(O)=CC=C1	0	0	18.4163	27.5658	28.0574	46.7087	188.812	218.011	126.806	186.493	173.964	244.51	2361.47	2290.03	2528.6	30.1871	189.766	6.28634	Others
Piscidic acid	255.051	2.0957	neg	M-H	C11H12O7	61.4	0	0.682181	-	HMDB0030809	35388-57-9	51	O=C(O)C(O)C(O)(CC1=CC=C(O)C=C1)C(=O)O	0	30.6805	0	125.603	94.6466	0	364.405	222.66	151.456	86.0054	166.944	70.8452	7173.01	7124.23	7931.7	83.6434	177.053	2.11676	Phenolic acids and derivatives
Glycitin	447.128	6.82905	pos	M+H	C22H22O10	95.9	0	-1.48934	C16195	-;HMDB0002219	40246-10-4;_	58	COC1=C(OC2OC(CO)C(O)C(O)C2O)C=C2OC=C(C3=CC=C(O)C=C3)C(=O)C2=C1	0	0	0	0	0	0	0	204.32	73.4578	0	318.74	93.0284	6916.96	5595.26	5534.67	0	172.386	9647.07	Flavonoids
Methyl gallate	183.029	3.20108	neg	M-H	C8H8O5	93.3	0	-3.78604	-	HMDB0254590	-	57	COC(=O)C1=CC(O)=C(O)C(O)=C1	94.2692	18.531	86.1529	55.0344	60.8544	61.4415	89.0152	109.584	170.443	241.693	159.729	205.207	2543.79	2861.98	2817.09	62.7139	162.612	2.59292	Phenolic acids and derivatives
Kaempferol	285.041	7.43128	neg	M-H	C15H10O6	65.2	0	0.574002	C05903	HMDB0005801;HMDB0032008;LMPK12110003	520-18-3;80714-53-0;	52.2	O=C1C(O)=C(C2=CC=C(O)C=C2)OC2=CC(O)=CC(O)=C12	0	107.62	0	0	21.8861	0	82.2475	78.0832	110.63	64.037	428.526	207.362	22128.6	27435.9	26330.6	0	161.814	9647.07	Flavonoids
Bornyl ferulate	329.176	9.29177	neg	M-H	C20H26O4	37.1	0	0.810616	-	-	-	46.2	COC1=CC(C=CC(=O)OC2CC3CCC2(C)C3(C)C)=CC=C1O	46.6417	50.9096	34.2106	70.5566	64.6049	123.169	159.954	81.1249	67.8646	195.779	317.639	120.478	2258.56	3156.87	2668.34	65.0154	157.14	2.41697	Phenolic acids and derivatives
Ononin	431.133	5.46288	pos	M+H	C22H22O9	99.6	0	-1.10463	C10509	HMDB0033987;LMPK12050014	486-62-4;	59.4	COC1=CC=C(C2=COC3=C(C=CC(OC4OC(CO)C(O)C(O)C4O)=C3)C2=O)C=C1	0	0	0	0	0	0	170.606	277.919	108.978	162.04	1.58558	219.723	758668	795802	743109	0	156.808	9647.07	Flavonoids
3-O-Feruloylquinic acid	367.104	3.29213	neg	M-H	C17H20O9	39.6	0	1.52111	C02572	HMDB0030669	-	46.2	COC1=C(O)C=CC(C=CC(=O)OC2CC(O)(C(=O)O)CC(O)C2O)=C1	0	0	0	0	0	0	215.366	236.121	187.226	48.6565	0	89.2786	3893.6	3810.03	3728.31	0	155.33	9647.07	Phenolic acids and derivatives
Guaiazulene	199.148	6.14622	pos	M+H	C15H18	82.1	0	-0.842018	C09675	HMDB0036648;LMPR0103410006	489-84-9;	55.6	CC1=C2C=CC(C)=C2C=C(C(C)C)C=C1	5.36105	9.65403	5.7063	6.00846	6.17685	6.68479	74.9856	131.982	162.188	151.548	182.044	202.521	9477.18	9681.76	9586.11	6.59858	150.878	22.8652	Terpenoids
Methyl eugenol	177.091	6.38862	neg	M-H	C11H14O2	48	0	-4.94045	C10454	HMDB0031864	93-15-2	47.8	C=CCC1=CC(OC)=C(OC)C=C1	0	41.2954	70.1121	73.1137	11.6624	27.3704	128.958	93.9127	117.701	135.902	123.261	212.169	1347.45	1745.48	1798.29	44.7108	135.317	3.0265	Others
Isoliquiritigenin	257.08	8.0847	pos	M+H	C15H12O4	96.7	0	-1.41164	C08650	HMDB0037316;LMPK12120096	961-29-5;	57.7	O=C(C=CC1=CC=C(O)C=C1)C1=C(O)C=C(O)C=C1	0	0	0	0	0	0	0	197.399	0	31.861	232.504	54.817	15091.4	15956.1	16125.7	0	129.145	9647.07	Flavonoids
7,4'-Dihydroxyflavone	253.051	5.23323	neg	M-H	C15H10O4	73.9	0	-0.238697	C12123	HMDB0247290;LMPK12110035	2196-14-7;_;	54	O=C1C=C(C2=CC=C(O)C=C2)OC2=C1C=CC(O)=C2	26.6244	28.3368	0	0	0	0	131.458	150.363	74.9853	23.8805	179.756	165.362	9488.68	11738.4	10560.9	0	120.967	9647.07	Flavonoids
Antrapurol	239.035	9.86568	neg	M-H	C14H8O4	88.5	0	-1.23554	C10312	HMDB0029752	117-10-2	54.4	O=C1C2=C(C(=O)C3=C1C=CC=C3O)C(O)=CC=C2	0	0	0	0	0	0	45.9689	315.393	184.324	27.3703	41.8777	100.568	18236.3	23428.3	23036.7	0	119.25	9647.07	Quinones
4-caffeoylquinic acid	353.088	3.22387	neg	M-H	C16H18O9	94.1	0	1.43559	-	HMDB0030653	905-99-7	57.4	O=C(C=CC1=CC=C(O)C(O)=C1)OC1C(O)CC(O)(C(=O)O)CC1O	0	0	36.644	35.9689	41.6787	52.9219	161.597	55.4183	0	135.784	90.0783	102.546	36188.7	36815.1	37364.5	41.8034	109.085	2.60947	Phenolic acids and derivatives
Paeoniflorin	479.156	3.98912	neg	M-H	C23H28O11	97.6	0	0.921456	C09959	-;HMDB0256075	23180-57-6;_	58.8	CC12CC3(O)OC(O1)C1(COC(=O)C4=CC=CC=C4)C3CC21OC1OC(CO)C(O)C(O)C1O	0	19.5641	0	0	0	0	14.4364	177.813	4.5804	0	58.0346	254.241	367442	335372	343032	0	101.821	9647.07	Terpenoids
Naringenin	271.061	6.84947	neg	M-H	C15H12O5	81	0	0.733295	C00509	HMDB0002670;LMPK12140001	480-41-1;	55.5	O=C1CC(C2=CC=C(O)C=C2)OC2=CC(O)=CC(O)=C12	0	0	19.4524	20.2319	42.9277	24.3625	112.187	127.606	100.034	77.7599	41.1109	145.51	13370.1	16112.5	17725.4	26.7436	100.701	3.76543	Flavonoids
Isoanhydroicaritin	367.119	9.78975	neg	M-H	C21H20O6	54.6	0	0.320795	-	LMPK12112587	0	49.9	COC1=C(CC=C(C)C)C2=C(C(O)=C1)C(=O)C(O)=C(C1=CC=C(O)C=C1)O2	0	0	0	0	0	0	0	90.4484	83.6217	0	120.989	0	63695.5	81537.6	77662	0	98.353	9647.07	Flavonoids
Sissotrin	445.114	5.23323	neg	M-H	C22H22O10	82.8	0	0.603602	C05376	-;HMDB0033990	5928-26-7	55.3	COC1=CC=C(C2=COC3=CC(OC4OC(CO)C(O)C(O)C4O)=CC(O)=C3C2=O)C=C1	0	0	0	0	0	0	27.1806	119.926	23.3605	0	0	205.766	11145.3	11854.5	10728.1	0	94.0583	9647.07	Flavonoids
3,8,9,10-Tetrahydroxy urolithin	259.025	4.72128	neg	M-H	C13H8O6	77.6	0	0.274819	-	-	-	54.8	O=C1OC2=C(C=CC(O)=C2)C2=C(O)C(O)=C(O)C=C12	0	0	0	0	0	0	40.9864	14.3506	89.7382	79.1947	0	244.508	183.306	118.284	666.607	0	93.7557	9647.07	Coumarins and derivatives
Cadalene	199.148	7.46798	pos	M+H	C15H18	62.6	0	-0.75001	-	HMDB0059698;LMPR0103330007	_;	51.7	CC1=CC2=C(C(C)C)C=CC(C)=C2C=C1	49.4616	9.05658	43.3094	11.1638	6.21516	35.4556	44.3697	119.745	157.858	43.2078	55.4326	119.306	3119.97	2972.93	2993.6	25.777	89.9866	3.49096	Terpenoids
Ferulamide	248.089	4.91687	pos	M+CH3OH+Na	C10H11NO3	46.2	0	-1.04928	-	-	-	48.1	COC1=C(O)C=CC(C=CC(N)=O)=C1	22.1753	0	59.7428	27.5624	0	0	28.3704	83.3307	89.7382	105.714	73.0567	114.36	4146.31	4104.12	4192.38	36.4935	82.4283	2.25871	Phenolic acids and derivatives
Dopamine	152.071	3.54083	neg	M-H	C8H11NO2	35.8	0	-6.68552	C03758	HMDB0000073;PW_C000052	51-61-6;62-31-7	45.1	NCCC1=CC(O)=C(O)C=C1	27.246	25.858	35.9956	29.5847	54.8262	39.0004	107.274	82.5998	69.335	56.0519	67.7228	89.9239	2203.06	2233.03	2379.89	35.4185	78.8178	2.22533	Others
3,8-dihydroxy-6-methyl-9-oxoxanthene-1-carboxylic acid	285.041	9.04903	neg	M-H	C15H10O6	57.8	0	0.735647	-	-	-	50	CC1=CC(O)=C2C(=O)C3=C(C(=O)O)C=C(O)C=C3OC2=C1	0	0	0	0	0	0	0	140.504	28.052	0	109.802	26.277	2967.53	3337.36	3493.47	0	76.1588	9647.07	-
Luteolinidin	271.06	6.44115	pos	M+H	C15H10O5	74.2	0	-1.09534	C08652	HMDB0029249	1154-78-5	53.7	[O-]C1=CC(C2=[O+]C3=CC(O)=CC(O)=C3C=C2)=CC=C1O	4.94872	0	5.78443	0	0	0	35.8163	181.232	82.9447	0	37.2495	33.1216	3009.41	2900.08	2791.19	0	74.0728	9647.07	Flavonoids
6-Hydroxykynurenic acid	206.045	3.58445	pos	M+H	C10H7NO4	58.4	0	0.204389	C05663	-;HMDB0033528	3778-29-8;-;_	51.1	O=C(O)C1=CC(=O)C2=C(C=CC(O)=C2)N1	0	0	0	0	0	0	19.1528	101.928	36.7588	22.6159	142.848	0	24175.2	25157.8	23199.3	0	64.6607	9647.07	Others
Lobetyolin	441.177	5.23323	neg	M+FA-H	C20H28O8	65.3	0	1.12457	-	HMDB0254141	-	51.6	CC=CC#CC#CC(O)C(C=CCCCO)OC1OC(CO)C(O)C(O)C1O	0	0	0	0	31.5424	0	81.7606	47.5576	0	0	58.0009	0	8416.08	9133.48	9305.37	0	62.4397	9647.07	Lipids
N-Feruloyltyramine	314.138	5.5531	pos	M+H	C18H19NO4	88.2	0	-1.58027	C02717	HMDB0029365	66648-43-9	56.8	COC1=C(O)C=CC(C=CC(=O)NCCC2=CC=C(O)C=C2)=C1	0	21.4229	0	0	18.239	0	0	111.299	49.3988	50.4804	0	38.3173	10754.3	11413.3	10198.7	0	62.3738	9647.07	Others
6-O-galloyl-beta-D-glucose	331.068	1.20947	neg	M-H	C13H16O10	67.1	0	1.3499	-	HMDB0302912	-	52.2	O=C(OCC1OC(O)C(O)C(O)C1O)C1=CC(O)=C(O)C(O)=C1	3.67054	0	0	2.63965	0	1.5082	27.939	168.916	51.2338	1.57794	108.073	16.0759	38134.3	37914.2	37441.2	2.60613	62.3026	23.9062	Phenolic acids and derivatives
3,4-Bis(methoxycarbonyl)benzoic acid	237.04	4.62662	neg	M-H	C11H10O6	82.5	0	-1.13917	-	-	-	55.5	COC(=O)C1=C(C(=O)OC)C=C(C(=O)O)C=C1	0	18.9276	0	28.2076	0	0	139.779	61.7846	114.205	9.32556	13.3325	2.20992	3310.38	4670.34	4302.01	0	56.7727	9647.07	Phenolic acids and derivatives
3-Hydroxymorindone	285.041	12.7615	neg	M-H	C15H10O6	84.3	0	0.477439	-	-	-	55.8	CC1=C(O)C=C2C(=O)C3=C(C=CC(O)=C3O)C(=O)C2=C1O	0	0	0	0	0	0	26.4575	92.5953	64.8126	101.486	23.8969	27.2821	9871.09	9861.53	10397.1	0	56.0884	9647.07	Quinones
Oxalacetic acid	130.997	0.74995	neg	M-H	C4H4O5	79.1	0	-8.91948	C00036	HMDB0000223;LMFA01170120;PW_C000148	328-42-7;	52.8	O=C(O)CC(=O)C(=O)O	0	0	0	21.6091	171.466	0	71.1936	49.4748	27.0723	48.2804	70.2812	0	4463.46	4130.84	4464	0	53.2605	9647.07	Organic acids and derivatives
Fisetin	285.041	12.4706	neg	M-H	C15H10O6	48	0	0.15287	C10041	-;LMPK12111566	528-48-3;	47.4	O=C1C(O)=C(C2=CC(O)=C(O)C=C2)OC2=C1C=CC(O)=C2	29.4363	27.3898	0	0	0	0	0	31.7453	29.4102	0	64.0806	30.1393	2578.68	3638.34	3348.36	0	38.8439	9647.07	Flavonoids
Eseramine	317.161	5.08517	neg	M-H	C16H22N4O3	84.4	0	-3.89607	C09170	-	6091-57-2	54.3	CNC(=O)OC1=CC2=C(C=C1)N(C)C1N(C(=O)NC)CCC21C	0	53.8033	0	0	35.1341	0	0	0	34.352	35.7246	0	35.3001	2210.02	2254.71	2076.18	0	35.1255	9647.07	Indoles and derivatives
2'-Deoxymugineic acid	305.134	0.654933	pos	M+H	C12H20N2O7	41.4	0	-1.04731	C15485	-;HMDB0033909	74235-24-8;_	47.1	O=C(O)C(O)CCNC(CCN1CCC1C(=O)O)C(=O)O	5.76982	9.63712	0.691217	7.86366	7.52444	55.6172	51.5027	0.632352	22.298	1.88436	125.976	6.01124	147680	121872	117086	14.5172	34.7174	2.39146	Amino acids and derivatives
Benzyl acuminose	401.146	3.5856	neg	M-H	C18H26O10	90	0	1.23777	-	-	-	56	OCC1(O)COC(OCC2OC(OCC3=CC=CC=C3)C(O)C(O)C2O)C1O	0	0	0	0	0	0	15.2848	37.1747	18.4788	9.69349	9.76079	32.7357	13935.6	14060	13823.5	0	20.5214	9647.07	Carbohydrates and derivatives
Norcimifugin	293.101	10.8874	pos	M+H	C15H16O6	48.7	0	-1.83211	-	-	-	48.7	CC(C)(O)C1CC2=C(C=C3OC(CO)=CC(=O)C3=C2O)O1	0	0	0	0	0	0	6.32791	55.5777	20.1247	12.827	4.15021	2.79518	7650.11	7320.31	7159.21	0	16.9671	9647.07	Others
4,7-dihydroxyflavone	255.065	5.23545	pos	M+H	C15H10O4	62.2	0	-1.29334	-	-	-	51.4	O=C1C=C(C2=CC=C(O)C=C2)OC2=CC(O)=CC=C12	0.841806	1.62739	2.08998	0.734371	1.19164	1.13254	1.32151	30.6283	1.41725	1.4475	3.71811	2.30239	6748.99	6681.66	6407.2	1.26962	6.80584	5.36053	Flavonoids
